# Supplementary material for: Endogenous control genes in complex vascular tissue samples
Source: BMC Genomics. 2009 Nov 10;10:516. doi: 10.1186/1471-2164-10-516 (PMC2779820; doi:10.1186/1471-2164-10-516)
Supplement: Additional file 3 — raw Ct values for all samples measured with real-time PCR. It contains a sheet for each gene. The columns named Value 1 and Value 2 contain raw Ct values of the data. [file 1471-2164-10-516-S3.xlsx]

## Sheet: ADIPOR1
				threshold	0.5	0.02
Sample	ADIPOR1		Value 1	Value 2	SD	CV
268	24.93		24.86	25	0.0989949	0.00397092
276	23.815		23.92	23.71	0.148492	0.00623525
277	25.675		25.95	25.4	0.388909	0.0151474
282	24.19		23.96	24.42	0.325269	0.0134464
284	24.265		24.28	24.25	0.0212132	0.000874231
291	25.25		25.08	25.42	0.240416	0.00952144
357	24.925		25.01	24.84	0.120208	0.00482279
5359	25.375		25.38	25.37	0.00707107	0.000278663
5362	25.85		25.6	26.1	0.353553	0.0136771
5366	24.575		24.68	24.47	0.148492	0.00604242
5367	24.66		24.7	24.62	0.0565685	0.00229394
371	25.815		25.59	26.04	0.318198	0.0123261
292	24.37		24.12	24.62	0.353553	0.0145077
293	24.165		24.07	24.26	0.13435	0.00555971
296	24.575		24.55	24.6	0.0353553	0.00143867
297	25.32		25.37	25.27	0.0707107	0.00279268
298	25.29		25.32	25.26	0.0424264	0.0016776
299	25.565		25.44	25.69	0.176777	0.00691479
372	24.12		24.25	23.99	0.183848	0.00762221
373	24.79		25.12	24.46	0.46669	0.0188258
5376	28.32		28.28	28.36	0.0565685	0.00199748
379	24.375		24.44	24.31	0.0919239	0.00377124
382	24.725		24.81	24.64	0.120208	0.00486181
384	24.56		24.73	24.39	0.240416	0.00978894
302	25.26		25.26	25.26	0	0
303	24.34		24.23	24.45	0.155563	0.00639127
304	25.76		25.57	25.95	0.268701	0.0104309
305	23.65		23.56	23.74	0.127279	0.00538179
308	24.24		24.22	24.26	0.0282843	0.00116684
309	24.905		24.93	24.88	0.0353553	0.00141961
385	25.155		25.22	25.09	0.0919239	0.0036543
386	25.21		25.14	25.28	0.0989949	0.00392681
387	23.515		23.42	23.61	0.13435	0.00571339
390	25.555		25.44	25.67	0.162635	0.0063641
5391	25.01		25.04	24.98	0.0424264	0.00169638
393	24.265		24.35	24.18	0.120208	0.00495397
311	27.96		27.41	28.51	0.777817	0.0278189
315	26.97		26.93	27.01	0.0565685	0.00209746
5317	24.055		24.13	23.98	0.106066	0.00440931
320	24.19		24.36	24.02	0.240416	0.00993866
321	25.725		25.53	25.92	0.275772	0.01072
5323	25.215		25.12	25.31	0.13435	0.00532819
395	23.995		23.9	24.09	0.13435	0.0055991
397	23.545		23.08	24.01	0.657609	0.0279299
398	25.555		25.32	25.79	0.33234	0.0130049
399	24.455		24.69	24.22	0.33234	0.0135899
400	24.215		24.15	24.28	0.0919239	0.00379615
401	24.385		24.28	24.49	0.148492	0.0060895
327	24.21		23.91	24.51	0.424264	0.0175243
334	26.425		26.46	26.39	0.0494975	0.00187313
335	26.045		26.02	26.07	0.0353553	0.00135747
336	25.265		25.36	25.17	0.13435	0.00531764
337	24.095		24.27	23.92	0.247487	0.0102713
339	23.88		23.73	24.03	0.212132	0.00888325
5405	24.51		24.42	24.6	0.127279	0.00519295
407	25.185		25.06	25.31	0.176777	0.00701913
408	24.89		25.07	24.71	0.254558	0.0102273
5409	24.53		24.46	24.6	0.0989949	0.00403567
410	24.07		24.09	24.05	0.0282843	0.00117508
411	25.345		25.35	25.34	0.00707107	0.000278993
5340	24.965		24.8	25.13	0.233345	0.0093469
341	24.265		24.39	24.14	0.176777	0.00728525
343	24.19		24.26	24.12	0.0989949	0.00409239
344	25.25		25.33	25.17	0.113137	0.00448068
5345	25.24		25.19	25.29	0.0707107	0.00280153
346	24.8		24.75	24.85	0.0707107	0.00285124
415	24.54		24.35	24.73	0.268701	0.0109495
416	24.025		24.02	24.03	0.00707107	0.000294321
417	23.8		23.89	23.71	0.127279	0.00534787
418	25.16		25.26	25.06	0.141421	0.00562088
427	23.77		23.8	23.74	0.0424264	0.00178487
428	25.27		25.06	25.48	0.296985	0.0117525
348	24.465		24.5	24.43	0.0494975	0.0020232
349	24.655		24.59	24.72	0.0919239	0.00372841
351	23.605		23.79	23.42	0.26163	0.0110836
352	#N/A		#N/A	#N/A
353	24.47		24.13	24.81	0.480833	0.0196499
437	24.31		24.19	24.43	0.169706	0.0069809
438	24.675		24.84	24.51	0.233345	0.00945675
439	25.245		25.44	25.05	0.275772	0.0109238
440	25.395		25.34	25.45	0.0777817	0.00306288
443	24.725		24.7	24.75	0.0353553	0.00142994
445	24.74		24.61	24.87	0.183848	0.00743119
447	25.03		25.15	24.91	0.169706	0.00678009
453	32.335		40	24.67	10.8399	0.335239
455	25.175		25.23	25.12	0.0777817	0.00308964
457	25.02		24.86	25.18	0.226274	0.00904373
461	24.48		24.53	24.43	0.0707107	0.00288851
525	25.355		25.52	25.19	0.233345	0.00920313
527	25.335		25.27	25.4	0.0919239	0.00362834
529	23.995		24.12	23.87	0.176777	0.00736723
531	24.555		24.7	24.41	0.205061	0.00835109
533	24.27		24.07	24.47	0.282843	0.011654
534	24.51		24.55	24.47	0.0565685	0.00230798
472	24.765		24.78	24.75	0.0212132	0.00085658
473	24.53		24.29	24.77	0.339411	0.0138366
474	24.6		24	25.2	0.848528	0.034493
475	24.87		24.83	24.91	0.0565685	0.00227457
477	25.13		25.27	24.99	0.19799	0.00787863
478	24.53		24.54	24.52	0.0141421	0.000576524
535	24.745		24.61	24.88	0.190919	0.00771545
536	24.395		24.57	24.22	0.247487	0.010145
538	23.53		23.51	23.55	0.0282843	0.00120205
550	24.93		24.92	24.94	0.0141421	0.000567274
554	24.25		24.3	24.2	0.0707107	0.0029159
556	24.79		24.67	24.91	0.169706	0.00684573
479	24.28		24.21	24.35	0.0989949	0.00407722
480	25.825		25.64	26.01	0.26163	0.0101309
481	25.05		25.09	25.01	0.0565685	0.00225823
483	25.37		25.29	25.45	0.113137	0.00445948
484	25.165		25.03	25.3	0.190919	0.00758668
485	25.21		25.19	25.23	0.0282843	0.00112195
557	25.39		25.31	25.47	0.113137	0.00445597
558	24.485		24.4	24.57	0.120208	0.00490946
559	25.35		25.42	25.28	0.0989949	0.00390513
562	24.695		24.64	24.75	0.0777817	0.0031497
564	24.99		24.96	25.02	0.0424264	0.00169774
567	24.48		24.4	24.56	0.113137	0.00462161
488	23.78		23.58	23.98	0.282843	0.0118941
489	25.69		25.53	25.85	0.226274	0.00880787
490	24.895		24.79	25	0.148492	0.00596475
491	24.52		24.7	24.34	0.254558	0.0103817
492	24.165		24.24	24.09	0.106066	0.00438924
496	24.06		24.12	24	0.0848528	0.00352672
568	23.9		23.66	24.14	0.339411	0.0142013
569	24.89		25.04	24.74	0.212132	0.00852278
571	26.13		26.02	26.24	0.155563	0.00595344
497	24.635		24.78	24.49	0.205061	0.00832397
498	25.395		25.33	25.46	0.0919239	0.00361976
504	24.345		24.37	24.32	0.0353553	0.00145226
505	24.45		24.61	24.29	0.226274	0.00925457
507	24.135		24.06	24.21	0.106066	0.0043947
508	24.075		24.26	23.89	0.26163	0.0108673
509	23.515		23.62	23.41	0.148492	0.0063148
510	23.675		23.84	23.51	0.233345	0.00985619
512	25.295		25.15	25.44	0.205061	0.00810678
513	24.325		24.09	24.56	0.33234	0.0136625
514	24.12		24.25	23.99	0.183848	0.00762221
518	24.035		23.86	24.21	0.247487	0.010297
519	23.855		23.75	23.96	0.148492	0.00622479
520	25.56		25.64	25.48	0.113137	0.00442633
521	23.41		23.2	23.62	0.296985	0.0126862
522	24.85		24.63	25.07	0.311127	0.0125202
523	24.43		24.62	24.24	0.268701	0.0109988
1	25.05		24.81	25.29	0.339411	0.0135494
2	27.255		27.32	27.19	0.0919239	0.00337273
3	25.045		24.99	25.1	0.0777817	0.00310568
4	25.34		25.12	25.56	0.311127	0.0122781
5_2	26.245		26	26.49	0.346482	0.0132018
6	25.36		25.44	25.28	0.113137	0.00446124
7_1	25.855		25.83	25.88	0.0353553	0.00136745
7_2	25.765		25.93	25.6	0.233345	0.00905668
7_3	25.945		25.8	26.09	0.205061	0.00790368
7_4	25.225		25.08	25.37	0.205061	0.00812928
8_1	26.19		26.17	26.21	0.0282843	0.00107996
8_4	27.08		27.01	27.15	0.0989949	0.00365565
8_5	26.185		26.26	26.11	0.106066	0.00405064

## Sheet: ADIPOR2
				threshold	0.5	0.02
Sample	ADIPOR2		Value 1	Value 2	SD	CV
268	30.33		30.55	30.11	0.311127	0.0102581
276	29.785		29.81	29.76	0.0353553	0.00118702
277	31.04		30.88	31.2	0.226274	0.00728976
282	29.795		29.8	29.79	0.00707107	0.000237324
284	29.955		29.98	29.93	0.0353553	0.00118028
291	30.73		30.66	30.8	0.0989949	0.00322144
357	30.39		30.53	30.25	0.19799	0.00651497
5359	30.965		30.91	31.02	0.0777817	0.00251192
5362	30.955		30.78	31.13	0.247487	0.00799507
5366	30.05		30.03	30.07	0.0282843	0.00094124
5367	30.34		30.42	30.26	0.113137	0.00372897
371	30.81		30.88	30.74	0.0989949	0.00321308
292	29.81		29.97	29.65	0.226274	0.00759055
293	29.525		29.44	29.61	0.120208	0.0040714
296	30.105		30.13	30.08	0.0353553	0.0011744
297	30.855		30.94	30.77	0.120208	0.00389591
298	31.035		31.01	31.06	0.0353553	0.00113921
299	30.125		30.04	30.21	0.120208	0.00399031
372	29.98		30.02	29.94	0.0565685	0.00188688
373	30.55		30.47	30.63	0.113137	0.00370334
5376	32.835		32.79	32.88	0.0636396	0.00193816
379	29.79		29.87	29.71	0.113137	0.00379782
382	29.915		29.93	29.9	0.0212132	0.000709116
384	29.5		29.5	29.5	0	0
302	30.24		30.25	30.23	0.0141421	0.000467663
303	29.81		29.76	29.86	0.0707107	0.00237205
304	30.66		30.59	30.73	0.0989949	0.0032288
305	29.73		29.85	29.61	0.169706	0.00570823
308	29.185		29.21	29.16	0.0353553	0.00121142
309	30.225		30.19	30.26	0.0494975	0.00163763
385	30.32		30.28	30.36	0.0565685	0.00186572
386	30.055		30.07	30.04	0.0212132	0.000705813
387	29.51		29.47	29.55	0.0565685	0.00191693
390	30.7		30.83	30.57	0.183848	0.00598853
5391	30.085		30.07	30.1	0.0212132	0.000705109
393	29.375		29.45	29.3	0.106066	0.00361076
311	32.84		32.9	32.78	0.0848528	0.00258383
315	31.975		32.05	31.9	0.106066	0.00331715
5317	29.45		29.36	29.54	0.127279	0.00432188
320	29.69		29.69	29.69	0	0
321	30.585		30.65	30.52	0.0919239	0.00300552
5323	30.695		30.76	30.63	0.0919239	0.00299475
395	29.305		29.27	29.34	0.0494975	0.00168905
397	29.59		29.58	29.6	0.0141421	0.000477936
398	31		30.9	31.1	0.141421	0.00456198
399	30.015		29.97	30.06	0.0636396	0.00212026
400	29.48		29.49	29.47	0.0141421	0.00047972
401	29.72		29.78	29.66	0.0848528	0.00285507
327	29.5		29.45	29.55	0.0707107	0.00239697
334	31.28		31.38	31.18	0.141421	0.00452114
335	30.665		30.58	30.75	0.120208	0.00392004
336	30.565		30.6	30.53	0.0494975	0.00161942
337	29.495		29.46	29.53	0.0494975	0.00167816
339	29.5		29.48	29.52	0.0282843	0.000958789
5405	29.255		29.19	29.32	0.0919239	0.00314216
407	30.535		30.46	30.61	0.106066	0.00347359
408	30.54		30.53	30.55	0.0141421	0.000463069
5409	30.23		30.31	30.15	0.113137	0.00374254
410	29.84		29.77	29.91	0.0989949	0.00331753
411	30.905		30.86	30.95	0.0636396	0.0020592
5340	30.195		30.16	30.23	0.0494975	0.00163926
341	29.085		29.16	29.01	0.106066	0.00364676
343	28.955		28.91	29	0.0636396	0.00219788
344	30.08		30.02	30.14	0.0848528	0.0028209
5345	29.99		29.84	30.14	0.212132	0.00707343
346	30.395		30.61	30.18	0.304056	0.0100035
415	29.625		29.52	29.73	0.148492	0.0050124
416	29.645		29.8	29.49	0.219203	0.00739427
417	29.01		28.85	29.17	0.226274	0.00779987
418	31.035		31	31.07	0.0494975	0.00159489
427	29.025		29.17	28.88	0.205061	0.00706498
428	32.27		31.36	33.18	1.28693	0.0398802
348	29.97		29.92	30.02	0.0707107	0.00235938
349	29.8		29.86	29.74	0.0848528	0.00284741
351	29.295		29.2	29.39	0.13435	0.00458612
352	29.66		29.58	29.74	0.113137	0.00381447
353	30.87		29.74	32	1.59806	0.0517675
437	29.88		29.74	30.02	0.19799	0.00662617
438	30.205		30.23	30.18	0.0353553	0.00117051
439	30.51		30.64	30.38	0.183848	0.00602582
440	30.44		30.35	30.53	0.127279	0.00418131
443	31.115		30.46	31.77	0.92631	0.0297705
445	30.245		30.19	30.3	0.0777817	0.00257172
447	30.495		30.56	30.43	0.0919239	0.00301439
453	30.235		30.15	30.32	0.120208	0.00397579
455	30.685		30.73	30.64	0.0636396	0.00207396
457	30.3		30.33	30.27	0.0424264	0.00140021
461	29.9		29.74	30.06	0.226274	0.0075677
525	30.76		30.75	30.77	0.0141421	0.000459757
527	30.18		30.24	30.12	0.0848528	0.00281156
529	30.19		30.18	30.2	0.0141421	0.000468438
531	30.395		30.31	30.48	0.120208	0.00395487
533	29.375		29.42	29.33	0.0636396	0.00216645
534	29.415		29.27	29.56	0.205061	0.00697131
472	30.05		30.03	30.07	0.0282843	0.00094124
473	30.26		30.24	30.28	0.0282843	0.000934708
474	30.23		30.34	30.12	0.155563	0.005146
475	30.59		30.58	30.6	0.0141421	0.000462312
477	30.235		30.31	30.16	0.106066	0.00350805
478	30.28		30.28	30.28	0	0
535	30.28		30.34	30.22	0.0848528	0.00280227
536	29.585		29.61	29.56	0.0353553	0.00119504
538	29.6		29.52	29.68	0.113137	0.0038222
550	30.37		30.38	30.36	0.0141421	0.000465661
554	29.44		29.46	29.42	0.0282843	0.000960743
556	30.655		30.58	30.73	0.106066	0.00345999
479	29.87		29.92	29.82	0.0707107	0.00236728
480	30.705		30.65	30.76	0.0777817	0.00253319
481	30.69		30.6	30.78	0.127279	0.00414725
483	31.03		31.1	30.96	0.0989949	0.0031903
484	30.12		30.01	30.23	0.155563	0.00516479
485	30.46		30.3	30.62	0.226274	0.00742857
557	30.595		30.77	30.42	0.247487	0.00808914
558	29.35		29.37	29.33	0.0282843	0.000963689
559	29.875		29.75	30	0.176777	0.00591721
562	30.17		30.3	30.04	0.183848	0.00609373
564	30.175		30.11	30.24	0.0919239	0.00304636
567	29.95		29.99	29.91	0.0565685	0.00188877
488	29.23		29.29	29.17	0.0848528	0.00290294
489	30.215		30.13	30.3	0.120208	0.00397843
490	30.315		30.22	30.41	0.13435	0.00443181
491	29.96		29.97	29.95	0.0141421	0.000472034
492	29.955		29.98	29.93	0.0353553	0.00118028
496	29.555		29.56	29.55	0.00707107	0.000239251
568	29.275		29.32	29.23	0.0636396	0.00217386
569	30.12		30.17	30.07	0.0707107	0.00234763
571	30.935		30.81	31.06	0.176777	0.00571446
497	29.97		30.02	29.92	0.0707107	0.00235938
498	30.235		30.3	30.17	0.0919239	0.00304031
504	30.305		30.22	30.39	0.120208	0.00396661
505	29.455		29.48	29.43	0.0353553	0.00120032
507	30.165		30.1	30.23	0.0919239	0.00304737
508	28.975		29	28.95	0.0353553	0.0012202
509	29.8		29.81	29.79	0.0141421	0.000474568
510	29.44		29.51	29.37	0.0989949	0.0033626
512	30.14		30.03	30.25	0.155563	0.00516136
513	29.38		29.28	29.48	0.141421	0.00481352
514	29.625		29.44	29.81	0.26163	0.00883138
518	#VALUE!		#VALUE!	#VALUE!
519	29.065		28.97	29.16	0.13435	0.00462241
520	30.66		30.59	30.73	0.0989949	0.0032288
521	29.21		29.09	29.33	0.169706	0.00580985
522	30.105		30.07	30.14	0.0494975	0.00164416
523	30.72		30.07	31.37	0.919239	0.0299231
1	29.165		29.19	29.14	0.0353553	0.00121225
2	31.275		31.23	31.32	0.0636396	0.00203484
3	28.71		28.67	28.75	0.0565685	0.00197034
4	29.575		29.64	29.51	0.0919239	0.00310816
5_2	30.425		30.43	30.42	0.00707107	0.00023241
6	28.93		28.84	29.02	0.127279	0.00439956
7_1	30.6		30.65	30.55	0.0707107	0.00231081
7_2	30.335		30.26	30.41	0.106066	0.00349649
7_3	30.365		30.37	30.36	0.00707107	0.000232869
7_4	29.52		29.41	29.63	0.155563	0.00526977
8_1	29.55		29.63	29.47	0.113137	0.00382867
8_4	30.66		30.55	30.77	0.155563	0.00507383
8_5	29.69		29.68	29.7	0.0141421	0.000476327

## Sheet: ALOX12
				threshold	0.5	0.02
Sample	ALOX12		Value 1	Value 2	SD	CV
268	38.48		36.96	40	2.1496	0.0558629
276	35.35		35.28	35.42	0.0989949	0.00280042
277	38.795		37.59	40	1.70413	0.0439265
282	38.715		40	37.43	1.81726	0.0469395
284	38.825		40	37.65	1.6617	0.0427998
291	35.085		34.55	35.62	0.756604	0.0215649
357	36.16		35.32	37	1.18794	0.0328523
5359	34.185		34.45	33.92	0.374767	0.0109629
5362	35.165		34.73	35.6	0.615183	0.0174942
5366	38.4		37.72	39.08	0.961665	0.0250434
5367	34.36		30.94	37.78	4.83661	0.140763
371	40		40	40	0	0
292	37.5		37.46	37.54	0.0565685	0.00150849
293	38.83		37.66	40	1.65463	0.0426122
296	38.825		40	37.65	1.6617	0.0427998
297	35.735		35.43	36.04	0.431335	0.0120704
298	35.735		36.05	35.42	0.445477	0.0124661
299	38.35		40	36.7	2.33345	0.0608462
372	37.085		36.5	37.67	0.827315	0.0223086
373	38.5		37	40	2.12132	0.0550992
5376	39.015		40	38.03	1.393	0.0357042
379	37.84		37.62	38.06	0.311127	0.00822217
382	38.175		37.78	38.57	0.558614	0.014633
384	37.7		40	35.4	3.25269	0.0862783
302	35.665		35.85	35.48	0.26163	0.00733575
303	38.5		40	37	2.12132	0.0550992
304	38.145		37.4	38.89	1.05359	0.0276206
305	35.51		34.95	36.07	0.79196	0.0223024
308	36.76		35.64	37.88	1.58392	0.0430881
309	38.785		40	37.57	1.71827	0.0443024
385	36.045		35.34	36.75	0.997021	0.0276604
386	38.325		36.65	40	2.36881	0.0618084
387	36.705		37.18	36.23	0.671751	0.0183014
390	35.645		35.77	35.52	0.176777	0.00495937
5391	38.38		36.76	40	2.29103	0.0596932
393	39.06		40	38.12	1.32936	0.0340338
311	38.995		37.99	40	1.42128	0.0364479
315	40		40	40	0	0
5317	34.165		34.03	34.3	0.190919	0.00558814
320	36.855		37.28	36.43	0.601041	0.0163083
321	35.025		35.15	34.9	0.176777	0.00504716
5323	36.425		37.21	35.64	1.11016	0.0304779
395	35.73		35.84	35.62	0.155563	0.00435386
397	36.155		35.98	36.33	0.247487	0.00684518
398	38.87		39.64	38.1	1.08894	0.028015
399	35.85		35.86	35.84	0.0141421	0.000394481
400	35.425		35.29	35.56	0.190919	0.00538938
401	36.025		35.37	36.68	0.92631	0.025713
327	37.305		37.81	36.8	0.714178	0.0191443
334	36.3		35.32	37.28	1.38593	0.0381799
335	40		40	40	0	0
336	36.415		36.36	36.47	0.0777817	0.00213598
337	35.815		35.16	36.47	0.92631	0.0258637
339	35.26		35.29	35.23	0.0424264	0.00120324
5405	36.115		35.97	36.26	0.205061	0.005678
407	34.99		35.9	34.08	1.28693	0.0367801
408	35.12		34.76	35.48	0.509117	0.0144965
5409	37.395		37.23	37.56	0.233345	0.00624001
410	35.66		36.08	35.24	0.59397	0.0166565
411	36.58		36.43	36.73	0.212132	0.00579913
5340	37.78		38.95	36.61	1.65463	0.0437964
341	40		40	40	0	0
343	37.28		37.41	37.15	0.183848	0.00493154
344	36.125		36.38	35.87	0.360624	0.00998268
5345	33.71		33.43	33.99	0.39598	0.0117467
346	34.135		34.22	34.05	0.120208	0.00352155
415	36.595		36.36	36.83	0.33234	0.00908157
416	35.68		35.34	36.02	0.480833	0.0134763
417	38.575		40	37.15	2.01525	0.0522425
418	36.905		37.51	36.3	0.855599	0.0231838
427	36.155		35.83	36.48	0.459619	0.0127125
428	35.92		35.74	36.1	0.254558	0.00708682
348	38.675		40	37.35	1.87383	0.0484508
349	38.765		37.53	40	1.74655	0.0450549
351	34.755		34.23	35.28	0.742462	0.0213627
352	40		40	40	0	0
353	38.11		40	36.22	2.67286	0.0701355
437	35.765		36.25	35.28	0.685894	0.0191778
438	35.735		36.04	35.43	0.431335	0.0120704
439	38.605		37.21	40	1.97283	0.0511029
440	35.365		35.43	35.3	0.0919239	0.00259929
443	38.77		40	37.54	1.73948	0.0448667
445	38.86		37.72	40	1.6122	0.0414875
447	34.605		34.91	34.3	0.431335	0.0124645
453	36.98		36.13	37.83	1.20208	0.0325063
455	37.235		37.38	37.09	0.205061	0.00550721
457	35.545		35.3	35.79	0.346482	0.00974771
461	38.26		40	36.52	2.46073	0.064316
525	37.76		37.78	37.74	0.0282843	0.000749054
527	32.87		32.54	33.2	0.46669	0.0141981
529	35.045		35.89	34.2	1.19501	0.0340993
531	33.395		33.47	33.32	0.106066	0.0031761
533	35.81		35.28	36.34	0.749533	0.0209308
534	40		40	40	0	0
472	37.08		37.43	36.73	0.494975	0.0133488
473	37.325		36.96	37.69	0.516188	0.0138295
474	40		40	40	0	0
475	34.815		34.94	34.69	0.176777	0.0050776
477	38.74		40	37.48	1.78191	0.0459966
478	36.22		35.44	37	1.10309	0.0304552
535	37.025		36.49	37.56	0.756604	0.020435
536	40		40	40	0	0
538	38.925		40	37.85	1.52028	0.0390566
550	37.625		37.75	37.5	0.176777	0.00469838
554	35.345		35.21	35.48	0.190919	0.00540158
556	#N/A		#N/A	#N/A
479	36.25		36.11	36.39	0.19799	0.00546179
480	35.435		35.35	35.52	0.120208	0.00339236
481	34.95		34.78	35.12	0.240416	0.00687886
483	35.35		36.67	34.03	1.86676	0.052808
484	38.79		37.58	40	1.7112	0.0441144
485	36.425		37.15	35.7	1.0253	0.0281484
557	33.845		33.24	34.45	0.855599	0.0252799
558	35.455		35.87	35.04	0.586899	0.0165533
559	40		40	40	0	0
562	40		40	40	0	0
564	36.25		36.08	36.42	0.240416	0.00663217
567	39.05		38.1	40	1.3435	0.0344047
488	36.32		36.63	36.01	0.438406	0.0120707
489	36.035		36.61	35.46	0.813173	0.0225662
490	36.105		35.6	36.61	0.714178	0.0197806
491	35.345		34.28	36.41	1.50614	0.0426125
492	36.57		36.11	37.03	0.650538	0.0177888
496	36.77		35.42	38.12	1.90919	0.0519224
568	34.545		34.66	34.43	0.162635	0.0047079
569	33.455		33.69	33.22	0.33234	0.00993395
571	36.485		36.61	36.36	0.176777	0.00484519
497	37.7		37.68	37.72	0.0282843	0.000750246
498	35.72		35.76	35.68	0.0565685	0.00158367
504	35.76		36.38	35.14	0.876812	0.0245194
505	35.845		35.35	36.34	0.700036	0.0195295
507	37.745		35.49	40	3.18905	0.0844894
508	35.34		35.51	35.17	0.240416	0.00680295
509	36.97		37.64	36.3	0.947523	0.0256295
510	37.79		39.07	36.51	1.81019	0.0479014
512	37.18		40	34.36	3.98808	0.107264
513	37.95		35.9	40	2.89914	0.0763936
514	36.1		36.24	35.96	0.19799	0.00548448
518	36.185		35.76	36.61	0.601041	0.0166102
519	33.96		34.09	33.83	0.183848	0.00541366
520	38.04		40	36.08	2.77186	0.0728669
521	38.49		36.98	40	2.13546	0.055481
522	35.78		36.35	35.21	0.806102	0.0225294
523	36.54		35.79	37.29	1.06066	0.0290274
1	40		40	40	0	0
2	39.02		40	38.04	1.38593	0.0355184
3	36.71		36.8	36.62	0.127279	0.00346715
4	40		40	40	0	0
5_2	40		40	40	0	0
6	40		40	40	0	0
7_1	40		40	40	0	0
7_2	38.87		37.74	40	1.59806	0.041113
7_3	40		40	40	0	0
7_4	40		40	40	0	0
8_1	40		40	40	0	0
8_4	40		40	40	0	0
8_5	40		40	40	0	0

## Sheet: ALOX15B
				threshold	0.5	0.02
Sample	ALOX15B		Value 1	Value 2	SD	CV
268	29.175		29.04	29.31	0.190919	0.00654392
276	27.015		27.15	26.88	0.190919	0.00706714
277	29.445		29.45	29.44	0.00707107	0.000240145
282	29.325		29.41	29.24	0.120208	0.00409917
284	28.185		28.06	28.31	0.176777	0.00627201
291	29.27		29.26	29.28	0.0141421	0.000483161
357	30.39		30.54	30.24	0.212132	0.00698032
5359	29.845		29.85	29.84	0.00707107	0.000236926
5362	30.505		30.56	30.45	0.0777817	0.0025498
5366	27.4		27.02	27.78	0.537401	0.0196132
5367	28.185		28	28.37	0.26163	0.00928258
371	31.81		31.67	31.95	0.19799	0.00622414
292	29.42		29.54	29.3	0.169706	0.00576838
293	28.77		28.78	28.76	0.0141421	0.000491558
296	29.41		29.33	29.49	0.113137	0.00384689
297	32.03		31.76	32.3	0.381838	0.0119213
298	27.885		27.91	27.86	0.0353553	0.0012679
299	29.245		29.02	29.47	0.318198	0.0108804
372	27.925		27.84	28.01	0.120208	0.00430468
373	30.27		30.06	30.48	0.296985	0.00981119
5376	32.685		32.35	33.02	0.473762	0.0144948
379	27.84		27.99	27.69	0.212132	0.00761969
382	30.205		30.13	30.28	0.106066	0.00351154
384	31.055		31.38	30.73	0.459619	0.0148002
302	27.775		27.36	28.19	0.586899	0.0211305
303	28.765		28.97	28.56	0.289914	0.0100787
304	31.315		30.45	32.18	1.22329	0.0390642
305	27.275		27.16	27.39	0.162635	0.00596277
308	28.455		28.25	28.66	0.289914	0.0101885
309	29.815		29.58	30.05	0.33234	0.0111467
385	30.165		30.14	30.19	0.0353553	0.00117206
386	30.3		30.51	30.09	0.296985	0.00980148
387	27.33		27.07	27.59	0.367696	0.0134539
390	30.08		30.23	29.93	0.212132	0.00705226
5391	31.4		31.05	31.75	0.494975	0.0157635
393	30.275		30.6	29.95	0.459619	0.0151815
311	30.145		30.03	30.26	0.162635	0.00539508
315	32.255		32.38	32.13	0.176777	0.0054806
5317	26.17		26.07	26.27	0.141421	0.00540395
320	26.85		26.95	26.75	0.141421	0.00526709
321	29.15		29.27	29.03	0.169706	0.00582181
5323	28.805		28.56	29.05	0.346482	0.0120285
395	30.52		30.2	30.84	0.452548	0.0148279
397	28.975		28.59	29.36	0.544472	0.0187911
398	30.47		30.19	30.75	0.39598	0.0129957
399	28.735		28.88	28.59	0.205061	0.00713628
400	28.26		28.08	28.44	0.254558	0.00900773
401	29.59		29.37	29.81	0.311127	0.0105146
327	28.16		28.23	28.09	0.0989949	0.00351545
334	30.28		30.39	30.17	0.155563	0.0051375
335	32.825		32.6	33.05	0.318198	0.00969377
336	29.775		29.56	29.99	0.304056	0.0102118
337	27.41		27.51	27.31	0.141421	0.00515948
339	27.48		27.73	27.23	0.353553	0.0128658
5405	29.595		29.17	30.02	0.601041	0.0203089
407	31.075		31.1	31.05	0.0353553	0.00113774
408	30.17		29.96	30.38	0.296985	0.00984371
5409	28.75		28.59	28.91	0.226274	0.00787041
410	28.45		28.33	28.57	0.169706	0.00596505
411	29.525		29.62	29.43	0.13435	0.00455039
5340	29.275		29.15	29.4	0.176777	0.00603849
341	#N/A		#N/A	#N/A
343	28.105		28.02	28.19	0.120208	0.00427711
344	#N/A		#N/A	#N/A
5345	28.745		28.64	28.85	0.148492	0.00516585
346	29.67		29.57	29.77	0.141421	0.00476648
415	29.955		29.98	29.93	0.0353553	0.00118028
416	30.695		30.19	31.2	0.714178	0.0232669
417	27.545		27.34	27.75	0.289914	0.0105251
418	30.11		30.16	30.06	0.0707107	0.00234841
427	28.23		27.82	28.64	0.579828	0.0205394
428	29.85		29.63	30.07	0.311127	0.010423
348	28.65		29.02	28.28	0.523259	0.0182638
349	27.495		27.38	27.61	0.162635	0.00591506
351	27.67		27.86	27.48	0.268701	0.0097109
352	28.19		28.1	28.28	0.127279	0.00451505
353	27.13		27.16	27.1	0.0424264	0.00156382
437	28.63		28.57	28.69	0.0848528	0.00296377
438	28.545		28.2	28.89	0.487904	0.0170924
439	29.99		29.81	30.17	0.254558	0.00848811
440	29.82		29.69	29.95	0.183848	0.00616525
443	28.44		28.76	28.12	0.452548	0.0159124
445	26.875		26.92	26.83	0.0636396	0.00236799
447	27.88		27.95	27.81	0.0989949	0.00355075
453	30.3		30.09	30.51	0.296985	0.00980148
455	29.08		29.08	29.08	0	0
457	34.19		34.1	34.28	0.127279	0.0037227
461	29.275		29.07	29.48	0.289914	0.00990312
525	31.18		31.25	31.11	0.0989949	0.00317495
527	31.49		31.43	31.55	0.0848528	0.0026946
529	30.055		30.08	30.03	0.0353553	0.00117635
531	27.38		26.97	27.79	0.579828	0.021177
533	29.525		29.18	29.87	0.487904	0.0165251
534	28.935		28.77	29.1	0.233345	0.00806446
472	28.77		28.95	28.59	0.254558	0.00884805
473	30.225		30.4	30.05	0.247487	0.00818817
474	31.48		31.4	31.56	0.113137	0.00359394
475	30.33		30.1	30.56	0.325269	0.0107243
477	29.735		29.47	30	0.374767	0.0126036
478	28.32		28.21	28.43	0.155563	0.00549306
535	30.765		30.43	31.1	0.473762	0.0153994
536	29.6		29.49	29.71	0.155563	0.00525552
538	28.805		29.06	28.55	0.360624	0.0125195
550	29.29		29.36	29.22	0.0989949	0.00337982
554	#N/A		#N/A	#N/A
556	28.27		27.97	28.57	0.424264	0.0150076
479	29.31		29.38	29.24	0.0989949	0.00337751
480	30.205		30.3	30.11	0.13435	0.00444795
481	28.19		27.98	28.4	0.296985	0.0105351
483	29.165		29.13	29.2	0.0494975	0.00169715
484	27.69		27.5	27.88	0.268701	0.00970389
485	30.605		31.02	30.19	0.586899	0.0191766
557	31.13		31.13	31.13	0	0
558	29.455		29.44	29.47	0.0212132	0.00072019
559	32.695		32.64	32.75	0.0777817	0.00237901
562	30.835		30.8	30.87	0.0494975	0.00160524
564	31.565		31.4	31.73	0.233345	0.00739253
567	30.265		30.2	30.33	0.0919239	0.0030373
488	28.19		28.13	28.25	0.0848528	0.00301003
489	31.21		31.24	31.18	0.0424264	0.00135939
490	28.765		28.81	28.72	0.0636396	0.0022124
491	29.145		28.79	29.5	0.502046	0.0172258
492	27.625		27.15	28.1	0.671751	0.0243168
496	#N/A		#N/A	#N/A
568	28.86		28.92	28.8	0.0848528	0.00294015
569	30.48		30.65	30.31	0.240416	0.00788767
571	31.59		31.28	31.9	0.438406	0.013878
497	28.535		28.25	28.82	0.403051	0.0141248
498	29.185		29.21	29.16	0.0353553	0.00121142
504	31.65		31.93	31.37	0.39598	0.0125112
505	30.075		29.89	30.26	0.26163	0.00869924
507	27.49		27.17	27.81	0.452548	0.0164623
508	29.025		29.03	29.02	0.00707107	0.00024362
509	25.795		25.69	25.9	0.148492	0.00575664
510	27.57		27.34	27.8	0.325269	0.0117979
512	29.205		29.08	29.33	0.176777	0.00605296
513	30.025		29.94	30.11	0.120208	0.0040036
514	28.975		28.79	29.16	0.26163	0.00902949
518	27.405		27.16	27.65	0.346482	0.012643
519	28.31		28.03	28.59	0.39598	0.0139873
520	30.195		30.3	30.09	0.148492	0.00491778
521	30.185		30.13	30.24	0.0777817	0.00257683
522	30.855		30.79	30.92	0.0919239	0.00297922
523	30.365		30.01	30.72	0.502046	0.0165337
1	33.905		33.25	34.56	0.92631	0.0273207
2	38.755		37.51	40	1.7607	0.0454315
3	35		34.71	35.29	0.410122	0.0117178
4	40		40	40	0	0
5_2	31.565		31.7	31.43	0.190919	0.00604843
6	38.01		36.02	40	2.81428	0.0740406
7_1	29.715		29.64	29.79	0.106066	0.00356944
7_2	30.17		30.18	30.16	0.0141421	0.000468748
7_3	30.305		30.09	30.52	0.304056	0.0100332
7_4	29.085		28.91	29.26	0.247487	0.00850911
8_1	31.085		31.08	31.09	0.00707107	0.000227475
8_4	33.51		33.71	33.31	0.282843	0.00844055
8_5	30.385		30.11	30.66	0.388909	0.0127994

## Sheet: CD36
				threshold	0.5	0.02
Sample	CD36		Value 1	Value 2	SD	CV
268	23.83		23.65	24.01	0.254558	0.0106823
276	20.25		20.25	20.25	0	0
277	23.385		23.32	23.45	0.0919239	0.00393089
282	21.445		21.44	21.45	0.00707107	0.00032973
284	23.265		23.28	23.25	0.0212132	0.000911808
291	27.275		27.15	27.4	0.176777	0.00648127
357	22.33		22.36	22.3	0.0424264	0.00189997
5359	26.11		25.88	26.34	0.325269	0.0124576
5362	25.17		25.49	24.85	0.452548	0.0179797
5366	23.02		23.01	23.03	0.0141421	0.000614341
5367	24.425		24.45	24.4	0.0353553	0.00144751
371	30.83		30.78	30.88	0.0707107	0.00229357
292	21.365		21.41	21.32	0.0636396	0.00297869
293	23.15		23.18	23.12	0.0424264	0.00183267
296	22.19		22.35	22.03	0.226274	0.0101971
297	24.01		24.14	23.88	0.183848	0.00765713
298	23.205		22.98	23.43	0.318198	0.0137125
299	24.1		23.85	24.35	0.353553	0.0146703
372	23.365		23.19	23.54	0.247487	0.0105922
373	24.465		24	24.93	0.657609	0.0268796
5376	26.88		27.28	26.48	0.565685	0.0210448
379	23.275		23.48	23.07	0.289914	0.012456
382	23.39		23.6	23.18	0.296985	0.0126971
384	26.415		26.59	26.24	0.247487	0.0093692
302	22.415		22.61	22.22	0.275772	0.012303
303	22.365		22.38	22.35	0.0212132	0.0009485
304	23.885		23.69	24.08	0.275772	0.0115458
305	20.94		20.51	21.37	0.608112	0.0290407
308	23.885		24.01	23.76	0.176777	0.00740116
309	23.735		24.04	23.43	0.431335	0.018173
385	23.585		23.63	23.54	0.0636396	0.00269831
386	25.185		25	25.37	0.26163	0.0103883
387	21.38		21.23	21.53	0.212132	0.00992198
390	29.575		29.64	29.51	0.0919239	0.00310816
5391	25.295		25.15	25.44	0.205061	0.00810678
393	22.13		22.09	22.17	0.0565685	0.00255619
311	27.675		27.52	27.83	0.219203	0.00792062
315	26.085		26.12	26.05	0.0494975	0.00189755
5317	23.035		23	23.07	0.0494975	0.00214879
320	23.9		23.81	23.99	0.127279	0.00532549
321	24.045		24.05	24.04	0.00707107	0.000294076
5323	22.145		21.94	22.35	0.289914	0.0130916
395	22.585		22.45	22.72	0.190919	0.00845335
397	22.32		22.01	22.63	0.438406	0.0196419
398	24.17		24.11	24.23	0.0848528	0.00351067
399	24.105		23.96	24.25	0.205061	0.00850699
400	23.98		23.84	24.12	0.19799	0.00825646
401	22.775		22.99	22.56	0.304056	0.0133504
327	22.13		22.1	22.16	0.0424264	0.00191714
334	24.825		25.02	24.63	0.275772	0.0111086
335	26.795		26.65	26.94	0.205061	0.00765296
336	22.15		22.15	22.15	0	0
337	24.07		24.09	24.05	0.0282843	0.00117508
339	22.07		22.09	22.05	0.0282843	0.00128157
5405	25.035		24.95	25.12	0.120208	0.0048016
407	25.11		24.97	25.25	0.19799	0.0078849
408	25.28		25.2	25.36	0.113137	0.00447536
5409	22.9		22.87	22.93	0.0424264	0.00185268
410	21.54		21.88	21.2	0.480833	0.0223228
411	25.26		25.33	25.19	0.0989949	0.00391904
5340	23.25		23.19	23.31	0.0848528	0.00364958
341	22.49		22.12	22.86	0.523259	0.0232663
343	22.51		21.99	23.03	0.735391	0.0326695
344	28.41		28.36	28.46	0.0707107	0.00248894
5345	24.095		24.13	24.06	0.0494975	0.00205426
346	25.155		25.28	25.03	0.176777	0.0070275
415	22.59		22.66	22.52	0.0989949	0.00438225
416	22.775		22.94	22.61	0.233345	0.0102457
417	21.82		21.6	22.04	0.311127	0.0142588
418	24.155		24.28	24.03	0.176777	0.00731843
427	23.525		23.38	23.67	0.205061	0.00871673
428	22.49		22.63	22.35	0.19799	0.00880346
348	23.74		23.82	23.66	0.113137	0.00476567
349	24.015		23.79	24.24	0.318198	0.01325
351	22.125		22.06	22.19	0.0919239	0.00415475
352	24.695		24.36	25.03	0.473762	0.0191845
353	21.795		22.04	21.55	0.346482	0.0158973
437	22.99		22.91	23.07	0.113137	0.00492114
438	21.655		21.22	22.09	0.615183	0.0284084
439	26.195		25.86	26.53	0.473762	0.018086
440	24.74		25.04	24.44	0.424264	0.0171489
443	25.115		25.07	25.16	0.0636396	0.00253393
445	22.8		22.91	22.69	0.155563	0.00682296
447	24.795		24.9	24.69	0.148492	0.00598881
453	22.76		22.56	22.96	0.282843	0.0124272
455	24.975		24.81	25.14	0.233345	0.00934315
457	25.495		25.17	25.82	0.459619	0.0180278
461	21.8		21.71	21.89	0.127279	0.0058385
525	24.48		24.62	24.34	0.19799	0.00808782
527	25.905		25.96	25.85	0.0777817	0.00300258
529	22.15		22.08	22.22	0.0989949	0.0044693
531	21.375		21.42	21.33	0.0636396	0.00297729
533	23.88		23.5	24.26	0.537401	0.0225042
534	22.205		22.09	22.32	0.162635	0.00732423
472	23.16		23.04	23.28	0.169706	0.00732753
473	22.86		23.04	22.68	0.254558	0.0111355
474	24.125		24.05	24.2	0.106066	0.00439652
475	23.26		23.23	23.29	0.0424264	0.00182401
477	22.59		22.69	22.49	0.141421	0.00626035
478	21.955		21.79	22.12	0.233345	0.0106283
535	24.37		24.37	24.37	0	0
536	23.97		24.13	23.81	0.226274	0.00943989
538	22.32		22.15	22.49	0.240416	0.0107713
550	26.24		26.18	26.3	0.0848528	0.00323372
554	24.09		24.14	24.04	0.0707107	0.00293527
556	23.29		23.31	23.27	0.0282843	0.00121444
479	22.355		22.43	22.28	0.106066	0.00474462
480	25.105		25.01	25.2	0.13435	0.00535154
481	22.94		22.86	23.02	0.113137	0.00493187
483	23.78		23.56	24	0.311127	0.0130836
484	23.745		23.95	23.54	0.289914	0.0122095
485	24.49		24.54	24.44	0.0707107	0.00288733
557	23.42		23.27	23.57	0.212132	0.00905773
558	23.385		23.37	23.4	0.0212132	0.000907129
559	28.26		28.15	28.37	0.155563	0.00550472
562	24.105		24.12	24.09	0.0212132	0.000880033
564	23.165		23.28	23.05	0.162635	0.0070207
567	23.035		23.03	23.04	0.00707107	0.000306971
488	22.47		22.29	22.65	0.254558	0.0113288
489	25.63		25.45	25.81	0.254558	0.00993205
490	21.42		21.45	21.39	0.0424264	0.00198069
491	21.69		21.7	21.68	0.0141421	0.000652012
492	23.315		23.27	23.36	0.0636396	0.00272956
496	21.895		21.75	22.04	0.205061	0.00936565
568	22.6		22.66	22.54	0.0848528	0.00375455
569	24.335		24.41	24.26	0.106066	0.00435858
571	25.535		25.28	25.79	0.360624	0.0141228
497	24.87		25.08	24.66	0.296985	0.0119415
498	23.075		23.03	23.12	0.0636396	0.00275795
504	24.095		24.06	24.13	0.0494975	0.00205426
505	24.295		24.21	24.38	0.120208	0.00494786
507	22.375		22.19	22.56	0.26163	0.0116929
508	22.485		22.36	22.61	0.176777	0.00786198
509	21.92		22.01	21.83	0.127279	0.00580653
510	22.14		22.14	22.14	0	0
512	23.595		23.74	23.45	0.205061	0.00869087
513	22.86		22.88	22.84	0.0282843	0.00123728
514	25.045		24.97	25.12	0.106066	0.00423502
518	22.64		22.74	22.54	0.141421	0.00624653
519	22.915		22.67	23.16	0.346482	0.0151203
520	25.13		25.13	25.13	0	0
521	22.255		22.4	22.11	0.205061	0.00921415
522	25.04		24.91	25.17	0.183848	0.00734216
523	24.54		24.62	24.46	0.113137	0.00461031
1	28.65		28.51	28.79	0.19799	0.00691064
2	30.86		31.13	30.59	0.381838	0.0123732
3	26.56		26.23	26.89	0.46669	0.0175712
4	28.985		28.59	29.38	0.558614	0.0192725
5_2	32.81		32.39	33.23	0.59397	0.0181033
6	31.135		31.63	30.64	0.700036	0.0224839
7_1	31.555		31.73	31.38	0.247487	0.00784305
7_2	31.03		31.2	30.86	0.240416	0.00774787
7_3	31.73		32.11	31.35	0.537401	0.0169367
7_4	30.7		30.31	31.09	0.551543	0.0179656
8_1	29.455		29.39	29.52	0.0919239	0.00312082
8_4	33.905		33.07	34.74	1.18087	0.0348287
8_5	28.23		28.26	28.2	0.0424264	0.00150288

## Sheet: EDNRA
				threshold	0.5	0.02
Sample	EDNRA		Value 1	Value 2	SD	CV
268	31.145		31.23	31.06	0.120208	0.00385963
276	30.625		30.64	30.61	0.0212132	0.000692676
277	31.315		31.43	31.2	0.162635	0.0051935
282	30.295		30.25	30.34	0.0636396	0.00210066
284	30.86		31.03	30.69	0.240416	0.00779055
291	31.645		31.44	31.85	0.289914	0.00916144
357	31.53		31.85	31.21	0.452548	0.0143529
5359	30.585		30.48	30.69	0.148492	0.00485507
5362	31.455		31.53	31.38	0.106066	0.00337199
5366	30.32		30.23	30.41	0.127279	0.00419786
5367	30.765		30.69	30.84	0.106066	0.00344762
371	29.97		29.95	29.99	0.0282843	0.000943753
292	31.27		31.27	31.27	0	0
293	30.41		30.32	30.5	0.127279	0.00418544
296	32.48		32.57	32.39	0.127279	0.0039187
297	31.88		31.93	31.83	0.0707107	0.00221803
298	32.515		32.65	32.38	0.190919	0.00587172
299	30.985		30.93	31.04	0.0777817	0.0025103
372	31.03		30.94	31.12	0.127279	0.00410181
373	30.77		30.81	30.73	0.0565685	0.00183843
5376	33.78		33.85	33.71	0.0989949	0.00293058
379	30.66		30.7	30.62	0.0565685	0.00184503
382	30.76		30.7	30.82	0.0848528	0.00275854
384	29.995		30.03	29.96	0.0494975	0.00165019
302	32.23		32.26	32.2	0.0424264	0.00131636
303	31.075		31.15	31	0.106066	0.00341323
304	31.2		31.28	31.12	0.113137	0.00362619
305	32.425		32.61	32.24	0.26163	0.00806876
308	30.4		30.35	30.45	0.0707107	0.00232601
309	31.47		31.35	31.59	0.169706	0.00539262
385	31.895		31.94	31.85	0.0636396	0.00199528
386	30.91		30.99	30.83	0.113137	0.00366021
387	30.675		30.8	30.55	0.176777	0.00576289
390	29.53		29.67	29.39	0.19799	0.0067047
5391	30.275		30.27	30.28	0.00707107	0.000233561
393	31.12		31.08	31.16	0.0565685	0.00181776
311	34.115		34.23	34	0.162635	0.00476724
315	32.65		32.52	32.78	0.183848	0.00563087
5317	31.89		32.01	31.77	0.169706	0.00532159
320	31.325		31.35	31.3	0.0353553	0.00112866
321	31.04		31	31.08	0.0565685	0.00182244
5323	30.23		30.23	30.23	0	0
395	30.21		30.14	30.28	0.0989949	0.00327689
397	31.18		31.24	31.12	0.0848528	0.00272139
398	31.94		31.87	32.01	0.0989949	0.0030994
399	29.93		29.9	29.96	0.0424264	0.00141752
400	31.285		31.4	31.17	0.162635	0.00519848
401	30.11		30.12	30.1	0.0141421	0.000469682
327	30.385		30.29	30.48	0.13435	0.0044216
334	32.155		32.21	32.1	0.0777817	0.00241896
335	31.09		31.09	31.09	0	0
336	31.095		31.11	31.08	0.0212132	0.000682206
337	31.695		31.68	31.71	0.0212132	0.000669292
339	30.46		30.45	30.47	0.0141421	0.000464285
5405	30.15		30.08	30.22	0.0989949	0.00328341
407	30.25		30.35	30.15	0.141421	0.00467509
408	31.015		31.03	31	0.0212132	0.000683966
5409	31.39		31.47	31.31	0.113137	0.00360424
410	30.77		30.81	30.73	0.0565685	0.00183843
411	30.94		31	30.88	0.0848528	0.0027425
5340	32.375		32.28	32.47	0.13435	0.00414982
341	29.65		29.82	29.48	0.240416	0.00810848
343	29.91		29.93	29.89	0.0282843	0.000945646
344	29.81		29.69	29.93	0.169706	0.00569291
5345	30.22		30.28	30.16	0.0848528	0.00280784
346	31.075		31.8	30.35	1.0253	0.0329945
415	30.49		30.41	30.57	0.113137	0.00371063
416	31		31.15	30.85	0.212132	0.00684297
417	30.475		30.45	30.5	0.0353553	0.00116014
418	31.195		31.16	31.23	0.0494975	0.00158671
427	30.675		30.71	30.64	0.0494975	0.00161361
428	31.555		31.8	31.31	0.346482	0.0109803
348	31.09		31.07	31.11	0.0282843	0.000909755
349	30.205		30.18	30.23	0.0353553	0.00117051
351	29.51		29.59	29.43	0.113137	0.00383386
352	30		29.91	30.09	0.127279	0.00424264
353	31.17		31.1	31.24	0.0989949	0.00317597
437	30.115		30.06	30.17	0.0777817	0.00258282
438	31.605		31.51	31.7	0.13435	0.00425092
439	30.095		30.13	30.06	0.0494975	0.00164471
440	30.67		30.53	30.81	0.19799	0.00645549
443	31.475		31.49	31.46	0.0212132	0.00067397
445	30.83		30.88	30.78	0.0707107	0.00229357
447	30.7		30.62	30.78	0.113137	0.00368525
453	29.94		30.01	29.87	0.0989949	0.00330644
455	30.28		30.15	30.41	0.183848	0.00607159
457	29.96		29.9	30.02	0.0848528	0.0028322
461	31.275		31.2	31.35	0.106066	0.0033914
525	30.48		30.61	30.35	0.183848	0.00603175
527	30.195		30.2	30.19	0.00707107	0.00023418
529	30.8		30.72	30.88	0.113137	0.00367328
531	31.655		31.48	31.83	0.247487	0.00781827
533	29.39		29.43	29.35	0.0565685	0.00192475
534	30.345		30.27	30.42	0.106066	0.00349534
472	31.575		31.62	31.53	0.0636396	0.00201551
473	31		31	31	0	0
474	30.77		30.74	30.8	0.0424264	0.00137882
475	31.11		31.14	31.08	0.0424264	0.00136375
477	31.235		31.23	31.24	0.00707107	0.000226383
478	31.715		31.82	31.61	0.148492	0.00468209
535	30.83		30.87	30.79	0.0565685	0.00183485
536	30.455		30.53	30.38	0.106066	0.00348271
538	30.655		30.65	30.66	0.00707107	0.000230666
550	31.13		31.06	31.2	0.0989949	0.00318005
554	30.125		30.17	30.08	0.0636396	0.00211252
556	31.035		31.05	31.02	0.0212132	0.000683525
479	30.395		30.38	30.41	0.0212132	0.000697918
480	32.01		31.91	32.11	0.141421	0.00441804
481	31.54		31.59	31.49	0.0707107	0.00224194
483	31.76		31.78	31.74	0.0282843	0.000890563
484	31.065		31.07	31.06	0.00707107	0.000227622
485	31.095		31.04	31.15	0.0777817	0.00250142
557	30.35		30.26	30.44	0.127279	0.00419371
558	30.51		30.44	30.58	0.0989949	0.00324467
559	29.905		29.78	30.03	0.176777	0.00591128
562	29.83		30.03	29.63	0.282843	0.00948182
564	30.195		30.2	30.19	0.00707107	0.00023418
567	30.625		30.66	30.59	0.0494975	0.00161624
488	30.12		30.14	30.1	0.0282843	0.000939053
489	30.59		30.57	30.61	0.0282843	0.000924625
490	30.21		30.15	30.27	0.0848528	0.00280877
491	30.355		30.39	30.32	0.0494975	0.00163062
492	30.675		30.65	30.7	0.0353553	0.00115258
496	30.61		30.62	30.6	0.0141421	0.00046201
568	30.575		30.53	30.62	0.0636396	0.00208143
569	30.28		30.35	30.21	0.0989949	0.00326932
571	30.865		30.71	31.02	0.219203	0.007102
497	30.665		30.51	30.82	0.219203	0.00714832
498	31.22		31.24	31.2	0.0282843	0.000905966
504	31.325		31.29	31.36	0.0494975	0.00158013
505	29.295		29.25	29.34	0.0636396	0.00217237
507	30.68		30.8	30.56	0.169706	0.00553147
508	30.445		30.38	30.51	0.0919239	0.00301934
509	31.055		31.03	31.08	0.0353553	0.00113847
510	31.485		31.68	31.29	0.275772	0.00875883
512	30.175		30.17	30.18	0.00707107	0.000234335
513	30.33		30.34	30.32	0.0141421	0.000466275
514	29.925		30.02	29.83	0.13435	0.00448957
518	31.21		31.66	30.76	0.636396	0.0203908
519	30.34		30.28	30.4	0.0848528	0.00279673
520	30.99		31.03	30.95	0.0565685	0.00182538
521	30.18		30.28	30.08	0.141421	0.00468593
522	29.685		29.58	29.79	0.148492	0.00500227
523	30.025		30.1	29.95	0.106066	0.00353259
1	28.34		28.33	28.35	0.0141421	0.000499017
2	30.3		30.31	30.29	0.0141421	0.000466737
3	28.855		28.91	28.8	0.0777817	0.00269561
4	28.665		28.65	28.68	0.0212132	0.000740038
5_2	29.935		29.93	29.94	0.00707107	0.000236214
6	29.515		29.49	29.54	0.0353553	0.00119788
7_1	30.45		30.45	30.45	0	0
7_2	30.325		30.29	30.36	0.0494975	0.00163223
7_3	31.075		31.32	30.83	0.346482	0.0111499
7_4	30.195		30.08	30.31	0.162635	0.00538614
8_1	30.6		30.8	30.4	0.282843	0.00924323
8_4	31.58		31.72	31.44	0.19799	0.00626947
8_5	30.52		30.49	30.55	0.0424264	0.00139012

## Sheet: EDNRB
				threshold	0.5	0.02
Sample	EDNRB		Value 1	Value 2	SD	CV
268	31.44		31.67	31.21	0.325269	0.0103457
276	30.295		30.33	30.26	0.0494975	0.00163385
277	32.84		32.61	33.07	0.325269	0.00990466
282	31.355		31.25	31.46	0.148492	0.00473585
284	31.855		31.75	31.96	0.148492	0.00466151
291	33.175		32.94	33.41	0.33234	0.0100178
357	31.845		32.2	31.49	0.502046	0.0157653
5359	32.735		32.97	32.5	0.33234	0.0101524
5362	32.865		32.88	32.85	0.0212132	0.000645465
5366	32.145		31.96	32.33	0.26163	0.00813904
5367	32.02		32.25	31.79	0.325269	0.0101583
371	33.955		33.97	33.94	0.0212132	0.000624745
292	30.745		30.84	30.65	0.13435	0.00436983
293	31.615		31.73	31.5	0.162635	0.00514422
296	32.085		32.1	32.07	0.0212132	0.000661156
297	32.115		32.01	32.22	0.148492	0.00462377
298	32.43		32.36	32.5	0.0989949	0.00305257
299	32.74		32.49	32.99	0.353553	0.0107988
372	31.42		31.5	31.34	0.113137	0.0036008
373	31.65		31.7	31.6	0.0707107	0.00223414
5376	34.24		34.08	34.4	0.226274	0.00660847
379	31.135		31.06	31.21	0.106066	0.00340665
382	30.81		30.86	30.76	0.0707107	0.00229506
384	30.59		30.54	30.64	0.0707107	0.00231156
302	32.97		33.17	32.77	0.282843	0.00857879
303	30.97		30.96	30.98	0.0141421	0.00045664
304	32.085		32.2	31.97	0.162635	0.00506887
305	31.105		31.17	31.04	0.0919239	0.00295528
308	30.895		30.8	30.99	0.13435	0.00434861
309	32.23		32.04	32.42	0.268701	0.00833697
385	31.98		32.09	31.87	0.155563	0.0048644
386	31.495		31.66	31.33	0.233345	0.00740896
387	30.695		30.63	30.76	0.0919239	0.00299475
390	32.79		32.65	32.93	0.19799	0.00603812
5391	32.4		32.4	32.4	0	0
393	30.17		30.07	30.27	0.141421	0.00468748
311	35.935		36.12	35.75	0.26163	0.00728063
315	34.47		34.35	34.59	0.169706	0.00492328
5317	30.35		30.29	30.41	0.0848528	0.00279581
320	32.27		32.26	32.28	0.0141421	0.000438244
321	31.16		31.11	31.21	0.0707107	0.00226928
5323	32.02		32.12	31.92	0.141421	0.00441666
395	30.735		30.66	30.81	0.106066	0.00345098
397	31.225		31.26	31.19	0.0494975	0.00158519
398	32.505		32.5	32.51	0.00707107	0.000217538
399	31.675		31.61	31.74	0.0919239	0.0029021
400	30.905		30.88	30.93	0.0353553	0.001144
401	30.255		30.32	30.19	0.0919239	0.0030383
327	31.385		31.42	31.35	0.0494975	0.00157711
334	33.18		33.16	33.2	0.0282843	0.000852449
335	33.4		33.18	33.62	0.311127	0.00931518
336	31.085		31.08	31.09	0.00707107	0.000227475
337	30.02		29.95	30.09	0.0989949	0.00329763
339	31.635		31.66	31.61	0.0353553	0.0011176
5405	30.2		30.11	30.29	0.127279	0.00421454
407	31.735		31.65	31.82	0.120208	0.00378787
408	32.995		33.04	32.95	0.0636396	0.00192877
5409	31.63		31.6	31.66	0.0424264	0.00134133
410	31.155		31.27	31.04	0.162635	0.00522018
411	32.505		32.47	32.54	0.0494975	0.00152276
5340	32.29		32.22	32.36	0.0989949	0.00306581
341	30.695		31.02	30.37	0.459619	0.0149738
343	30.03		30.01	30.05	0.0282843	0.000941867
344	33.135		33.14	33.13	0.00707107	0.000213402
5345	31.52		31.32	31.72	0.282843	0.00897344
346	34.7		37.88	31.52	4.4972	0.129602
415	31.275		31.29	31.26	0.0212132	0.00067828
416	30.725		30.99	30.46	0.374767	0.0121974
417	30.055		30.04	30.07	0.0212132	0.000705813
418	31.475		31.32	31.63	0.219203	0.00696436
427	30.135		30.14	30.13	0.00707107	0.000234646
428	34.095		35.82	32.37	2.43952	0.0715506
348	31.745		31.61	31.88	0.190919	0.00601414
349	32.545		32.75	32.34	0.289914	0.00890809
351	30.415		30.42	30.41	0.00707107	0.000232486
352	31.865		31.69	32.04	0.247487	0.00776675
353	30.235		29.79	30.68	0.629325	0.0208145
437	31.205		31.12	31.29	0.120208	0.00385221
438	31.1		31.2	31	0.141421	0.00454731
439	31.48		31.65	31.31	0.240416	0.00763711
440	32.075		32.04	32.11	0.0494975	0.00154318
443	32.585		32.2	32.97	0.544472	0.0167093
445	31.365		31.36	31.37	0.00707107	0.000225445
447	32.275		32.27	32.28	0.00707107	0.000219088
453	30.815		30.72	30.91	0.13435	0.0043599
455	32.27		32.34	32.2	0.0989949	0.00306771
457	33.13		33.01	33.25	0.169706	0.00512242
461	30.02		30.18	29.86	0.226274	0.00753745
525	31.57		31.75	31.39	0.254558	0.0080633
527	32.255		32.32	32.19	0.0919239	0.00284991
529	29.445		29.42	29.47	0.0353553	0.00120072
531	29.52		29.49	29.55	0.0424264	0.00143721
533	31.3		31.36	31.24	0.0848528	0.00271095
534	29.67		29.51	29.83	0.226274	0.00762636
472	31.19		31.06	31.32	0.183848	0.00589445
473	30.39		30.39	30.39	0	0
474	31.945		31.77	32.12	0.247487	0.0077473
475	31.705		31.67	31.74	0.0494975	0.00156119
477	31.24		31.28	31.2	0.0565685	0.00181077
478	31.215		31.24	31.19	0.0353553	0.00113264
535	30.43		30.42	30.44	0.0141421	0.000464743
536	31.42		31.34	31.5	0.113137	0.0036008
538	29.98		29.98	29.98	0	0
550	31.955		31.99	31.92	0.0494975	0.00154897
554	31.005		30.95	31.06	0.0777817	0.00250868
556	30.8		30.87	30.73	0.0989949	0.00321412
479	31.975		31.87	32.08	0.148492	0.00464402
480	33.035		32.92	33.15	0.162635	0.0049231
481	31.61		31.32	31.9	0.410122	0.0129744
483	32.625		32.71	32.54	0.120208	0.00368454
484	31.275		31.28	31.27	0.00707107	0.000226093
485	32.135		32.1	32.17	0.0494975	0.0015403
557	30.63		30.61	30.65	0.0282843	0.000923417
558	29.075		29.06	29.09	0.0212132	0.000729603
559	32.56		32.55	32.57	0.0141421	0.000434341
562	32.83		33.02	32.64	0.268701	0.0081846
564	31.17		31.18	31.16	0.0141421	0.00045371
567	30.24		30.13	30.35	0.155563	0.0051443
488	31.375		31.3	31.45	0.106066	0.00338059
489	32.115		32.07	32.16	0.0636396	0.00198162
490	31.07		31.06	31.08	0.0141421	0.00045517
491	29.965		29.95	29.98	0.0212132	0.000707933
492	31.285		31.3	31.27	0.0212132	0.000678063
496	30.43		30.46	30.4	0.0424264	0.00139423
568	30.16		30.21	30.11	0.0707107	0.00234452
569	32.36		32.38	32.34	0.0282843	0.00087405
571	33.71		33.73	33.69	0.0282843	0.000839047
497	32.26		32.18	32.34	0.113137	0.00350704
498	31.5		31.5	31.5	0	0
504	30.25		30.11	30.39	0.19799	0.00654512
505	32.54		32.51	32.57	0.0424264	0.00130382
507	32.36		32.37	32.35	0.0141421	0.000437025
508	30.79		30.95	30.63	0.226274	0.00734895
509	30.88		30.86	30.9	0.0282843	0.000915941
510	31.92		31.97	31.87	0.0707107	0.00221525
512	31.525		31.59	31.46	0.0919239	0.0029159
513	30.59		30.69	30.49	0.141421	0.00462312
514	32.215		32.19	32.24	0.0353553	0.00109748
518	31.5		32.02	30.98	0.735391	0.0233457
519	31.635		31.5	31.77	0.190919	0.00603505
520	33.2		33.15	33.25	0.0707107	0.00212984
521	31.18		31.27	31.09	0.127279	0.00408208
522	32.06		32.07	32.05	0.0141421	0.000441115
523	30.965		30.71	31.22	0.360624	0.0116462
1	30.56		30.5	30.62	0.0848528	0.0027766
2	32.205		32.13	32.28	0.106066	0.00329346
3	31.03		30.99	31.07	0.0565685	0.00182303
4	31.605		31.61	31.6	0.00707107	0.000223733
5_2	33.86		33.93	33.79	0.0989949	0.00292365
6	32.34		32.58	32.1	0.339411	0.0104951
7_1	30.82		30.85	30.79	0.0424264	0.00137659
7_2	32.68		32.48	32.88	0.282843	0.00865492
7_3	32.29		32.25	32.33	0.0565685	0.00175189
7_4	31.135		31.19	31.08	0.0777817	0.00249821
8_1	30.25		30.39	30.11	0.19799	0.00654512
8_4	36.09		36.51	35.67	0.59397	0.016458
8_5	29.29		29.26	29.32	0.0424264	0.00144849

## Sheet: FABP4
				threshold	0.5	0.02
Sample	FABP4		Value 1	Value 2	SD	CV
268	26.9		27.17	26.63	0.381838	0.0141947
276	20.9		21.2	20.6	0.424264	0.0202997
277	28.06		27.47	28.65	0.834386	0.0297358
282	26.78		26.8	26.76	0.0282843	0.00105617
284	30		29.78	30.22	0.311127	0.0103709
291	35.65		40	31.3	6.15183	0.172562
357	25.17		25.27	25.07	0.141421	0.00561865
5359	29.805		30.01	29.6	0.289914	0.00972702
5362	29.235		29.31	29.16	0.106066	0.00362805
5366	30.535		30.49	30.58	0.0636396	0.00208415
5367	28.6		28.58	28.62	0.0282843	0.000988961
371	35.155		34.18	36.13	1.37886	0.0392223
292	24.1		24.65	23.55	0.777817	0.0322746
293	29.465		29.2	29.73	0.374767	0.012719
296	25.3		25.53	25.07	0.325269	0.0128565
297	28.155		28.24	28.07	0.120208	0.00426951
298	26.425		26.34	26.51	0.120208	0.00454903
299	27.085		27.1	27.07	0.0212132	0.000783209
372	27.79		27.75	27.83	0.0565685	0.00203557
373	28.47		28.15	28.79	0.452548	0.0158956
5376	30.145		30.08	30.21	0.0919239	0.00304939
379	25.855		25.67	26.04	0.26163	0.0101191
382	26.385		26.43	26.34	0.0636396	0.00241196
384	28.87		28.51	29.23	0.509117	0.0176348
302	26.005		26.18	25.83	0.247487	0.00951691
303	25.855		25.66	26.05	0.275772	0.0106661
304	27.18		27.09	27.27	0.127279	0.00468283
305	25.565		25.36	25.77	0.289914	0.0113403
308	28.645		28.49	28.8	0.219203	0.0076524
309	28.05		27.87	28.23	0.254558	0.00907517
385	26.26		26.37	26.15	0.155563	0.00592397
386	28.325		28.23	28.42	0.13435	0.00474317
387	25.445		25.48	25.41	0.0494975	0.00194527
390	31.61		31.74	31.48	0.183848	0.00581613
5391	28.875		28.63	29.12	0.346482	0.0119994
393	24.18		24.21	24.15	0.0424264	0.00175461
311	33.235		32.83	33.64	0.572756	0.0172335
315	29.795		29.83	29.76	0.0494975	0.00166127
5317	26.75		26.61	26.89	0.19799	0.00740149
320	27.615		27.65	27.58	0.0494975	0.00179241
321	26.52		26.48	26.56	0.0565685	0.00213305
5323	25.545		25.62	25.47	0.106066	0.00415212
395	24.865		24.78	24.95	0.120208	0.00483443
397	24.5		24.45	24.55	0.0707107	0.00288615
398	27.405		27.4	27.41	0.00707107	0.000258021
399	29.11		28.96	29.26	0.212132	0.00728726
400	27.035		27.02	27.05	0.0212132	0.000784657
401	24.25		24.31	24.19	0.0848528	0.00349909
327	25.13		25.31	24.95	0.254558	0.0101297
334	27.445		27.76	27.13	0.445477	0.0162316
335	29.925		29.79	30.06	0.190919	0.00637991
336	25.58		25.77	25.39	0.268701	0.0105043
337	24.585		24.66	24.51	0.106066	0.00431426
339	28.38		28.28	28.48	0.141421	0.00498313
5405	27.635		27.91	27.36	0.388909	0.014073
407	27.615		27.54	27.69	0.106066	0.00384088
408	28.28		28.22	28.34	0.0848528	0.00300045
5409	25.665		25.99	25.34	0.459619	0.0179084
410	24.235		24.1	24.37	0.190919	0.00787781
411	29.495		29.77	29.22	0.388909	0.0131856
5340	24.94		25.37	24.51	0.608112	0.024383
341	24.39		24.73	24.05	0.480833	0.0197143
343	25.05		24.81	25.29	0.339411	0.0135494
344	31.15		31.02	31.28	0.183848	0.00590201
5345	27.515		27.59	27.44	0.106066	0.00385484
346	29		28.92	29.08	0.113137	0.00390128
415	22.965		23.2	22.73	0.33234	0.0144716
416	25.385		25.13	25.64	0.360624	0.0142062
417	26.525		26.28	26.77	0.346482	0.0130625
418	26.83		26.77	26.89	0.0848528	0.00316261
427	27.755		27.67	27.84	0.120208	0.00433104
428	27.575		27.72	27.43	0.205061	0.00743648
348	27.42		26.75	28.09	0.947523	0.0345559
349	29.34		29.4	29.28	0.0848528	0.00289205
351	23.965		23.97	23.96	0.00707107	0.000295058
352	29.74		29.73	29.75	0.0141421	0.000475526
353	25.06		25.12	25	0.0848528	0.00338599
437	26.4		26.2	26.6	0.282843	0.0107137
438	26.395		26.39	26.4	0.00707107	0.000267894
439	31.54		31.55	31.53	0.0141421	0.000448387
440	27.46		27.11	27.81	0.494975	0.0180253
443	30.305		30.13	30.48	0.247487	0.00816655
445	28.125		28.56	27.69	0.615183	0.0218732
447	28.43		28.51	28.35	0.113137	0.0039795
453	24.3		24.09	24.51	0.296985	0.0122216
455	27.83		28.02	27.64	0.268701	0.00965507
457	30.97		31.09	30.85	0.169706	0.00547968
461	25.165		25.22	25.11	0.0777817	0.00309087
525	28.38		28.4	28.36	0.0282843	0.000996627
527	28		29.58	26.42	2.23446	0.0798021
529	24.975		24.88	25.07	0.13435	0.00537939
531	23.675		23.45	23.9	0.318198	0.0134403
533	26.51		26.57	26.45	0.0848528	0.00320079
534	23.925		23.88	23.97	0.0636396	0.00265996
472	25.37		25.39	25.35	0.0282843	0.00111487
473	26.475		26.25	26.7	0.318198	0.0120188
474	29.105		29.12	29.09	0.0212132	0.000728851
475	25.17		25.15	25.19	0.0282843	0.00112373
477	26.11		26.08	26.14	0.0424264	0.00162491
478	24.165		23.92	24.41	0.346482	0.0143382
535	27.255		27.17	27.34	0.120208	0.0044105
536	33.16		26.32	40	9.67322	0.291714
538	25.955		25.84	26.07	0.162635	0.00626602
550	28.88		28.85	28.91	0.0424264	0.00146906
554	27.995		28.18	27.81	0.26163	0.00934558
556	29.445		29.67	29.22	0.318198	0.0108065
479	23.505		23.53	23.48	0.0353553	0.00150416
480	28.5		28.36	28.64	0.19799	0.00694701
481	25.295		25.22	25.37	0.106066	0.00419316
483	27.39		27.16	27.62	0.325269	0.0118755
484	26.9		27	26.8	0.141421	0.0052573
485	28.395		28.5	28.29	0.148492	0.00522953
557	26.295		26.14	26.45	0.219203	0.0083363
558	26.77		26.79	26.75	0.0282843	0.00105657
559	33.155		33.15	33.16	0.00707107	0.000213273
562	33.32		32.96	33.68	0.509117	0.0152796
564	25.35		25.29	25.41	0.0848528	0.00334725
567	24.525		24.54	24.51	0.0212132	0.000864962
488	28.12		28.11	28.13	0.0141421	0.000502921
489	28.54		28.41	28.67	0.183848	0.00644176
490	24.8		24.51	25.09	0.410122	0.0165372
491	26.11		26.11	26.11	0	0
492	27.08		26.96	27.2	0.169706	0.00626683
496	24.5		24.58	24.42	0.113137	0.00461784
568	25.595		25.5	25.69	0.13435	0.00524908
569	27.185		27.35	27.02	0.233345	0.0085836
571	28.95		29.09	28.81	0.19799	0.00683903
497	27.935		27.96	27.91	0.0353553	0.00126563
498	28.325		28.25	28.4	0.106066	0.00374461
504	27.47		27.06	27.88	0.579828	0.0211077
505	30.36		30.4	30.32	0.0565685	0.00186326
507	28.695		28.6	28.79	0.13435	0.00468201
508	26.33		26.45	26.21	0.169706	0.00644533
509	27.56		27.61	27.51	0.0707107	0.0025657
510	26.795		26.68	26.91	0.162635	0.00606959
512	27.545		27.48	27.61	0.0919239	0.00333723
513	24.915		24.86	24.97	0.0777817	0.00312188
514	30.18		30.02	30.34	0.226274	0.00749749
518	25.51		25.66	25.36	0.212132	0.00831564
519	27.035		27.02	27.05	0.0212132	0.000784657
520	30.37		30.37	30.37	0	0
521	25.315		25.27	25.36	0.0636396	0.00251391
522	27.595		27.23	27.96	0.516188	0.0187059
523	30.86		30.69	31.03	0.240416	0.00779055
1	28.675		28.61	28.74	0.0919239	0.00320572
2	31.49		31.16	31.82	0.46669	0.0148203
3	28.325		28.14	28.51	0.26163	0.0092367
4	30.7		30.6	30.8	0.141421	0.00460656
5_2	33.835		34.06	33.61	0.318198	0.00940441
6	31.17		31.15	31.19	0.0282843	0.00090742
7_1	31.075		30.85	31.3	0.318198	0.0102397
7_2	31.4		31.31	31.49	0.127279	0.00405348
7_3	32.51		32.32	32.7	0.268701	0.00826517
7_4	32.055		32.17	31.94	0.162635	0.00507361
8_1	28.57		28.52	28.62	0.0707107	0.002475
8_4	34.97		34.69	35.25	0.39598	0.0113234
8_5	27.475		27.63	27.32	0.219203	0.00797827

## Sheet: IGF1
				threshold	0.5	0.02
Sample	IGF1		Value 1	Value 2	SD	CV
268	29.3363		29.3519	29.3207	0.0221042	0.000753474
276	29.838		29.9134	29.7626	0.10663	0.00357361
277	30.2796		30.1993	30.3599	0.113535	0.00374956
282	27.6591		27.6119	27.7062	0.0666986	0.00241145
284	29.4213		29.4264	29.4162	0.00720047	0.000244736
291	29.8976		29.8843	29.9109	0.0188486	0.000630439
357	29.6505		29.6865	29.6146	0.0508162	0.00171384
5359	30.6189		30.7205	30.5173	0.14374	0.00469449
5362	30.8804		31.001	30.7598	0.170551	0.00552296
5366	30.0016		30.1174	29.8858	0.163758	0.00545832
5367	30.2113		30.1884	30.2342	0.0324201	0.00107311
371	31.6567		31.5813	31.7321	0.106632	0.00336837
292	28.9962		29.0011	28.9913	0.00696217	0.000240106
293	29.3183		29.4472	29.1893	0.182364	0.00622013
296	30.8944		30.8931	30.8958	0.00186818	6.04697e-05
297	31.0639		31.1308	30.997	0.0946052	0.0030455
298	30.3979		30.3388	30.4569	0.0835044	0.00274705
299	29.4531		29.4261	29.4801	0.0381682	0.0012959
372	29.9412		30.1478	29.7346	0.292174	0.00975823
373	30.7713		30.842	30.7006	0.0999778	0.00324906
5376	31.8566		32.1296	31.5835	0.38613	0.0121209
379	29.3919		29.3897	29.394	0.00304975	0.000103762
382	30.3258		30.4541	30.1975	0.18147	0.00598403
384	28.9391		29.0299	28.8483	0.128398	0.00443683
302	29.2889		29.3422	29.2357	0.0753048	0.0025711
303	28.7626		28.6883	28.837	0.105131	0.00365513
304	30.3059		30.2904	30.3215	0.0219634	0.000724724
305	28.6721		28.5603	28.7839	0.158064	0.00551281
308	27.0716		27.0135	27.1296	0.0821085	0.00303302
309	29.1654		29.0995	29.2314	0.0932306	0.00319661
385	30.9459		30.9144	30.9774	0.0445597	0.00143992
386	31.0851		30.9824	31.1878	0.145265	0.00467314
387	28.4141		28.4367	28.3915	0.0319994	0.00112618
390	31.5195		31.389	31.65	0.184573	0.00585583
5391	29.9125		29.8391	29.9859	0.103776	0.00346931
393	29.9842		30.0823	29.886	0.13879	0.00462876
311	30.8507		31.001	30.7005	0.212497	0.00688791
315	30.769		31.0809	30.4571	0.44106	0.0143346
5317	28.5368		28.463	28.6105	0.104293	0.00365467
320	29.3531		29.3303	29.3759	0.0322971	0.0011003
321	29.5207		29.1896	29.8519	0.468303	0.0158635
5323	30.3166		30.847	29.7862	0.750099	0.0247422
395	29.0542		29.0486	29.0599	0.00799808	0.000275281
397	29.8239		29.7391	29.9087	0.119935	0.00402142
398	29.581		29.5632	29.5988	0.0251822	0.000851297
399	28.8517		28.7602	28.9431	0.129315	0.00448206
400	28.7621		28.7282	28.7961	0.0480126	0.0016693
401	29.6059		29.5551	29.6567	0.0718463	0.00242676
327	29.5609		29.343	29.7789	0.308236	0.0104272
334	30.7514		30.8573	30.6455	0.14976	0.00487001
335	31.3553		31.2281	31.4825	0.179887	0.00573703
336	29.8733		29.8067	29.94	0.0942517	0.00315505
337	27.9687		27.9434	27.994	0.0358263	0.00128094
339	29.5413		29.55	29.5326	0.0123468	0.00041795
5405	29.3845		29.5061	29.2629	0.171987	0.005853
407	31.0288		31.136	30.9216	0.151606	0.00488597
408	31.3142		31.3717	31.2567	0.081289	0.00259592
5409	29.8605		29.8083	29.9127	0.0737873	0.00247107
410	29.0956		29.0958	29.0954	0.000328805	1.13008e-05
411	29.7593		29.722	29.7965	0.0527099	0.00177121
5340	28.5938		28.4902	28.6975	0.146581	0.00512632
341	28.8461		28.7641	28.9281	0.11597	0.0040203
343	28.2599		28.0248	28.4949	0.332416	0.0117628
344	30.5545		30.7029	30.4061	0.209887	0.00686926
5345	29.7311		29.728	29.7342	0.00438618	0.000147528
346	28.438		28.4578	28.4182	0.0279731	0.000983653
415	30.4487		30.5223	30.3751	0.104097	0.00341875
416	30.0259		30.0001	30.0517	0.036474	0.00121475
417	28.7504		28.7318	28.769	0.0262789	0.000914037
418	30.0029		29.385	30.6208	0.873857	0.0291257
427	28.3936		28.3589	28.4283	0.0490619	0.00172792
428	29.7145		29.7852	29.6437	0.100074	0.00336785
348	28.6619		28.5526	28.7712	0.154584	0.00539337
349	29.0279		28.8727	29.1831	0.219518	0.00756233
351	28.1538		28.1654	28.1422	0.0164148	0.00058304
352	29.2494		29.5558	28.9429	0.433384	0.0148169
353	28.6927		28.7262	28.6592	0.0473719	0.00165101
437	30.9336		30.9095	30.9577	0.0340691	0.00110136
438	28.1122		28.3023	27.922	0.268908	0.00956555
439	30.7007		30.4662	30.9351	0.331523	0.0107986
440	29.563		29.5859	29.54	0.0324824	0.00109875
443	30.0881		29.9794	30.1967	0.153617	0.00510558
445	28.5976		28.4798	28.7155	0.166652	0.00582749
447	30.3916		30.1857	30.5976	0.291221	0.00958226
453	29.7471		29.662	29.8321	0.120307	0.00404434
455	30.5845		30.5581	30.6109	0.0373091	0.00121987
457	31.0438		30.8679	31.2198	0.248801	0.00801451
461	28.4192		28.3337	28.5048	0.120951	0.00425597
525	30.6967		30.7101	30.6832	0.019012	0.000619349
527	31.0552		31.144	30.9664	0.125578	0.00404371
529	29.5051		29.5552	29.455	0.0708563	0.00240149
531	28.7319		28.6885	28.7754	0.0614455	0.00213858
533	30.8353		30.8499	30.8206	0.02068	0.000670662
534	29.5799		29.6118	29.548	0.0451099	0.00152502
472	28.9642		28.9631	28.9652	0.00141775	4.89484e-05
473	28.4425		28.3483	28.5367	0.133174	0.00468223
474	29.2482		29.4604	29.036	0.300098	0.0102604
475	29.5336		29.6868	29.3804	0.21665	0.0073357
477	29.1629		29.0181	29.3078	0.204861	0.0070247
478	29.6425		29.6227	29.6622	0.0279307	0.000942254
535	30.3021		30.3477	30.2565	0.0644698	0.00212756
536	30.5701		30.4398	30.7005	0.18436	0.00603073
538	29.4713		29.5107	29.4319	0.0557405	0.00189135
550	30.488		30.4522	30.5237	0.0505765	0.0016589
554	29.709		29.7389	29.6792	0.0421789	0.00141973
556	29.0549		29.0447	29.0651	0.0144483	0.000497276
479	28.6092		28.5907	28.6276	0.0260767	0.00091148
480	30.7004		30.7512	30.6497	0.0717685	0.00233771
481	29.7947		29.6464	29.943	0.209752	0.00703991
483	28.8999		28.9938	28.8061	0.132713	0.00459217
484	29.3361		29.4245	29.2477	0.125034	0.00426213
485	28.678		28.8645	28.4916	0.263717	0.00919578
557	30.5998		30.6585	30.5411	0.0830207	0.00271311
558	27.7936		27.823	27.7642	0.0416281	0.00149776
559	31.6889		31.627	31.7508	0.0875356	0.00276234
562	30.392		30.3882	30.3958	0.00534856	0.000175986
564	29.4935		29.4731	29.5139	0.0288436	0.000977963
567	29.5693		29.5135	29.625	0.0788587	0.00266691
488	29.086		29.1736	28.9984	0.123937	0.00426107
489	29.3925		29.6099	29.1751	0.307406	0.0104587
490	28.9975		29.0881	28.9069	0.128157	0.0044196
491	28.793		28.7001	28.8858	0.131334	0.00456132
492	28.2741		28.0539	28.4943	0.311399	0.0110136
496	27.8908		27.9065	27.875	0.0223007	0.000799574
568	29.273		29.336	29.21	0.089041	0.00304175
569	31.4436		31.3728	31.5144	0.100155	0.00318521
571	30.7789		30.9408	30.617	0.229001	0.00744021
497	29.4268		29.3943	29.4593	0.0459386	0.00156111
498	29.7881		29.7324	29.8439	0.0788085	0.00264563
504	29.3066		29.2472	29.366	0.0839795	0.00286555
505	30.2734		30.2845	30.2622	0.0157975	0.000521827
507	29.3168		29.5325	29.1011	0.305011	0.0104039
508	27.659		27.6936	27.6243	0.0489877	0.00177113
509	27.9639		28.0212	27.9067	0.0809503	0.00289481
510	27.3069		27.268	27.3458	0.0550511	0.00201601
512	28.6758		28.7704	28.5812	0.133811	0.00466633
513	28.1804		28.0929	28.2679	0.123783	0.00439251
514	29.7077		29.8106	29.6048	0.14559	0.00490074
518	28.6365		28.5743	28.6986	0.08794	0.00307091
519	28.7757		28.8301	28.7214	0.0769191	0.00267305
520	29.7644		29.8393	29.6896	0.105886	0.00355748
521	28.3573		28.5071	28.2074	0.211969	0.00747496
522	28.4825		28.4661	28.4989	0.0232292	0.000815559
523	28.8955		28.9273	28.8636	0.0449946	0.00155715
1	28.4608		28.526	28.3957	0.0921473	0.00323769
2	30.084		29.8329	30.335	0.355067	0.0118025
3	28.116		28.0119	28.2201	0.147246	0.00523708
4	28.0554		27.9431	28.1676	0.158745	0.00565826
5_2	30.6064		30.5695	30.6433	0.0521916	0.00170525
6	30.1084		30.1977	30.019	0.126383	0.00419762
7_1	33.3384		33.1206	33.5563	0.308084	0.00924111
7_2	33.4341		33.3523	33.5158	0.115631	0.00345848
7_3	34.2951		34.5625	34.0278	0.378125	0.0110256
7_4	33.3645		33.182	33.5469	0.258016	0.00773326
8_1	27.47		27.5089	27.4311	0.05502	0.00200291
8_4	37.5229		38.4722	36.5735	1.34256	0.0357796
8_5	26.6702		26.7247	26.6156	0.0771121	0.00289132

## Sheet: IGF1R
				threshold	0.5	0.02
Sample	IGF1R		Value 1	Value 2	SD	CV
268	28.9005		29.051	28.75	0.212826	0.00736411
276	29.3972		29.3534	29.441	0.0619447	0.00210716
277	29.6584		29.7795	29.5372	0.171339	0.00577709
282	28.9809		28.9595	29.0022	0.0302161	0.00104262
284	29.7401		29.6403	29.8399	0.141122	0.00474518
291	28.5572		28.6195	28.4949	0.0880595	0.00308362
357	28.358		28.3363	28.3796	0.0306149	0.00107959
5359	27.992		28.0892	27.8948	0.137469	0.00491103
5362	28.2733		28.2718	28.2747	0.0020796	7.35537e-05
5366	27.875		27.8928	27.8572	0.025144	0.000902028
5367	27.8415		27.6079	28.0752	0.330458	0.0118692
371	27.1595		26.881	27.438	0.393866	0.014502
292	30.0786		30.0995	30.0577	0.0294977	0.000980686
293	29.346		29.3352	29.3568	0.0152983	0.000521307
296	29.9638		29.9597	29.9679	0.00579615	0.000193439
297	30.1276		30.2036	30.0517	0.107467	0.00356705
298	31.1678		31.2433	31.0923	0.106767	0.00342556
299	28.7452		28.8216	28.6687	0.108132	0.00376175
372	27.8117		27.7724	27.851	0.0555786	0.00199839
373	27.9719		27.9165	28.0272	0.0783191	0.00279993
5376	29.624		29.5827	29.6653	0.058349	0.00196965
379	27.9687		27.9601	27.9772	0.0120526	0.000430934
382	27.2955		27.2732	27.3178	0.0315348	0.00115531
384	28.6093		28.4874	28.7312	0.172377	0.00602522
302	29.5486		29.4471	29.6502	0.143571	0.0048588
303	29.0736		29.0658	29.0815	0.0110818	0.000381162
304	29.0567		28.9649	29.1484	0.129789	0.00446677
305	29.6567		29.6974	29.616	0.0575649	0.00194104
308	28.6378		28.5685	28.707	0.0979117	0.00341897
309	29.0703		29.0488	29.0919	0.0304975	0.00104909
385	28.0651		27.8838	28.2464	0.256429	0.00913692
386	26.9863		26.863	27.1096	0.174423	0.0064634
387	27.6851		27.639	27.7312	0.0651705	0.00235399
390	27.6326			27.6326
5391	26.5614		26.1509	26.9719	0.58051	0.0218554
393	28.4624		28.4525	28.4724	0.0140941	0.000495181
311	30.1026		29.9831	30.2221	0.169003	0.00561425
315	30.5527		30.3647	30.7406	0.265773	0.00869886
5317	29.844		29.8475	29.8405	0.00497025	0.000166541
320	29.7497		29.6241	29.8753	0.177633	0.00597093
321	28.3346		28.3185	28.3508	0.0228742	0.000807287
5323	28.9661		28.87	29.0621	0.135847	0.00468985
395	27.1561		27.118	27.1943	0.0539501	0.00198667
397	28.6612		28.3845	28.9379	0.391326	0.0136535
398	28.5091		28.0031	29.0151	0.715541	0.0250987
399	27.1757		27.1313	27.2201	0.0627932	0.00231064
400	27.937		27.9396	27.9344	0.00366988	0.000131363
401	27.2668		27.2859	27.2477	0.0270249	0.00099113
327	28.6809		28.8399	28.522	0.224767	0.00783682
334	29.8704		29.9208	29.8199	0.0713867	0.00238988
335	28.3494		28.3084	28.3903	0.0579347	0.0020436
336	29.7543		29.7083	29.8002	0.0650022	0.00218464
337	29.2816		29.3405	29.2226	0.0833714	0.00284723
339	28.2827		28.2735	28.2919	0.0130299	0.000460701
5405	27.1151		27.1792	27.0511	0.0905924	0.00334103
407	27.631		27.6747	27.5873	0.0617905	0.00223628
408	27.8606		27.8291	27.8922	0.0445944	0.00160062
5409	28.1299		27.9894	28.2703	0.198639	0.0070615
410	27.4099		27.3805	27.4392	0.0415461	0.00151573
411	28.1233		28.1863	28.0602	0.0891789	0.003171
5340	28.9342		29.3147	28.5537	0.538079	0.0185967
341	27.3994		27.5613	27.2375	0.22896	0.00835642
343	28.6885		28.6792	28.6977	0.0130327	0.000454283
344	27.8522		27.901	27.8034	0.0690355	0.00247864
5345	28.3653		28.4959	28.2347	0.184733	0.00651264
346	28.4587		28.4239	28.4936	0.0493165	0.00173291
415	27.3859		27.3259	27.446	0.0848853	0.00309959
416	27.4897		27.4288	27.5506	0.0861362	0.0031334
417	28.3093		28.1748	28.4439	0.190302	0.00672222
418	28.671		28.7068	28.6351	0.0506918	0.00176805
427	26.3563		26.3606	26.352	0.0060691	0.000230271
428	28.2416		28.0973	28.3858	0.204019	0.00722405
348	28.8934		28.8527	28.934	0.0574553	0.00198853
349	28.2208		28.228	28.2137	0.0101166	0.000358479
351	28.1267		28.1046	28.1489	0.0313397	0.00111423
352	27.8085		27.8049	27.812	0.00506288	0.000182063
353	30.0164		29.9284	30.1044	0.124449	0.00414602
437	27.6778		27.6781	27.6774	0.000470226	1.69893e-05
438	28.1431		28.1922	28.0941	0.0693806	0.00246528
439	27.386		27.3595	27.4125	0.0374194	0.00136637
440	27.5004		27.5016	27.4993	0.00158463	5.76219e-05
443	29.1113		29.0533	29.1694	0.0820626	0.00281892
445	26.9595		26.9202	26.9988	0.05558	0.00206161
447	26.6932		26.7404	26.646	0.0667374	0.00250016
453	27.3841		27.3401	27.4281	0.0622233	0.00227224
455	27.1794		27.1652	27.1936	0.0201179	0.000740189
457	26.371		26.3211	26.4208	0.0704993	0.00267337
461	27.8399		27.8463	27.8335	0.00904248	0.000324803
525	29.9428		30.0194	29.8663	0.108258	0.00361549
527	28.9915		28.981	29.0021	0.0149574	0.000515924
529	29.9012		29.8291	29.9733	0.102019	0.00341188
531	29.7615		29.8363	29.6867	0.105826	0.00355579
533	29.9046		29.9324	29.8767	0.0394184	0.00131814
534	30.0665		29.9651	30.168	0.14353	0.00477374
472	27.4451		27.3849	27.5053	0.0851406	0.00310221
473	26.3898		26.4156	26.364	0.036428	0.00138038
474	26.3576		26.3179	26.3973	0.0561089	0.00212876
475	28.2742		28.292	28.2563	0.0252437	0.000892818
477	26.7269		26.7193	26.7344	0.0107042	0.000400503
478	28.0921		28.0598	28.1244	0.045636	0.00162451
535	29.8714		29.7854	29.9575	0.121707	0.00407434
536	29.261		29.2098	29.3122	0.0723632	0.00247303
538	29.9906		29.9535	30.0276	0.0523839	0.00174668
550	29.5541		29.5072	29.601	0.0663528	0.00224513
554	29.0384		29.0542	29.0227	0.0222739	0.000767048
556	29.0188		28.9248	29.1127	0.132861	0.00457846
479	27.1497		27.2424	27.0571	0.131046	0.00482679
480	27.3531		27.447	27.2592	0.132838	0.00485641
481	28.1855		28.2558	28.1153	0.0993386	0.00352445
483	27.7058		27.5729	27.8386	0.187894	0.00678175
484	27.1909		27.2072	27.1746	0.0231132	0.000850034
485	26.327		26.3567	26.2972	0.0421259	0.0016001
557	28.9726		28.9622	28.983	0.0147403	0.000508768
558	28.7551		28.7036	28.8066	0.0728299	0.00253276
559	28.6023		28.5979	28.6068	0.00631446	0.000220767
562	28.8531		29.2973	28.409	0.628123	0.0217696
564	28.9319		28.9609	28.9029	0.0410277	0.00141808
567	29.2317		29.1786	29.2847	0.0749823	0.00256511
488	27.0048		27.0744	26.9352	0.0984172	0.00364444
489	26.5198		26.4966	26.543	0.0328359	0.00123817
490	26.4668		26.3808	26.5527	0.121598	0.00459438
491	27.4703		27.5373	27.4033	0.094741	0.00344885
492	27.6469		27.6023	27.6915	0.0630944	0.00228215
496	27.0959		26.9665	27.2253	0.183031	0.00675494
568	29.1286		29.1286
569	29.9271		29.8879	29.9663	0.0554513	0.00185288
571	30.1926		30.1347	30.2505	0.0819006	0.0027126
497	27.2144		27.3017	27.1271	0.123476	0.00453717
498	27.1286		27.0073	27.2498	0.171491	0.00632142
504	28.31		28.1623	28.4577	0.20885	0.00737727
505	25.456		25.4748	25.4372	0.0266275	0.00104602
507	27.1949		27.205	27.1847	0.0142949	0.000525646
508	26.879		26.9452	26.8128	0.0936266	0.00348326
509	26.9145		26.9172	26.9118	0.00386363	0.000143552
510	26.6656		26.6812	26.6499	0.0221452	0.000830479
512	26.7167		26.6409	26.7925	0.10719	0.00401211
513	27.0585		27.1884	26.9287	0.183654	0.00678729
514	26.2371		26.209	26.2651	0.0397048	0.00151331
518	27.0475		27.02	27.075	0.0388562	0.00143659
519	26.6971		26.6166	26.7776	0.113851	0.00426454
520	26.8057		26.7004	26.911	0.148957	0.00555691
521	27.1319		27.1284	27.1353	0.00483166	0.000178081
522	26.2424		26.3448	26.1401	0.144712	0.00551444
523	27.5282		27.5258	27.5306	0.00341038	0.000123887
1	27.7999		27.8153	27.7845	0.0218086	0.000784484
2	29.3763		29.375	29.3775	0.00173948	5.92139e-05
3	27.8575		27.8814	27.8337	0.0337721	0.00121232
4	28.0894		28.0538	28.1251	0.0504591	0.00179637
5_2	29.0682		29.1454	28.991	0.10924	0.00375804
6	27.2788		27.2311	27.3265	0.0674743	0.00247351
7_1	28.8089		28.711	28.9068	0.138492	0.00480725
7_2	28.5782		28.4989	28.6575	0.112117	0.00392318
7_3	28.9898		29.02	28.9597	0.0426661	0.00147176
7_4	28.9539		28.9632	28.9445	0.0132512	0.000457665
8_1	29.2619		29.2488	29.275	0.0185517	0.000633987
8_4	28.8214		28.8078	28.835	0.0192984	0.000669584
8_5	30.5819		30.6061	30.5578	0.0341363	0.00111622

[truncated: 10 more sheets: IGFBP1, LOX, TBXAS1, TNFSF4, TNFSF9, B2M, GAPDH, PPIA, RPLPO, TBP]
