# Supplementary material for: Endogenous control genes in complex vascular tissue samples
Source: BMC Genomics. 2009 Nov 10;10:516. doi: 10.1186/1471-2164-10-516 (PMC2779820; doi:10.1186/1471-2164-10-516)
Supplement: Additional file 6 — raw microarray data for target genes. Probe level data has been generated with a ReadAffy call on the cell files, followed by an exprs call for the genes of interest on the generated AffyBatch. Probe set level data has been generated using the RMA algorithm as implemented in Affymetrix Power Tools. [file 1471-2164-10-516-S6.zip]

Archive with 1 entries (1 files):
- Supplementary6.rdata
