# Supplementary material for: Endogenous control genes in complex vascular tissue samples
Source: BMC Genomics. 2009 Nov 10;10:516. doi: 10.1186/1471-2164-10-516 (PMC2779820; doi:10.1186/1471-2164-10-516)
Supplement: Additional file 7 — R/Bioconductor script for obtaining all plots. The script needs a few prerequisites, such as array data and gene sequences, but given them it should produce the exact same results as shown here. The content is plain text format, viewable with any text editor and runnable in R 2.8.0 [15]. [file 1471-2164-10-516-S7.zip]

Archive with 1 entries (1 files):
- supplementary7.r
