# Supplementary material for: Endogenous control genes in complex vascular tissue samples
Source: BMC Genomics. 2009 Nov 10;10:516. doi: 10.1186/1471-2164-10-516 (PMC2779820; doi:10.1186/1471-2164-10-516)
Supplement: Additional file 7 — R/Bioconductor script for obtaining all plots. The script needs a few prerequisites, such as array data and gene sequences, but given them it should produce the exact same results as shown here. The content is plain text format, viewable with any text editor and runnable in R 2.8.0 [15]. [file 1471-2164-10-516-S7.zip › supplementary7.r]

# 
# attachment as supplementary. For accurate description of the math importing and calculating the ddCt values from taqman and 
# matching them to microarray data
#
# Author: lasfol
###############################################################################


library(Biobase)

#LINKINFO: a tab separated file with Ct values. Samplenames on the left column. Gene names on the top row.
expressiondata_file_and_path<-"C:\\Documents and Settings\\lasfol\\My Documents\\Analysis\\2008-08-12 Correlation between taqman and BiKE\\2009-06-11 all data nicely side by side.txt"

#LINKINFO: a tab separated file with misc-data per gene. Meta data name in left column. Gene names on top row. A row "Exons" with location (eg "1 2" or "2 3 4") is require for location of taqman probes 
meta_file_and_path<-"C:\\Documents and Settings\\lasfol\\My Documents\\Analysis\\2008-08-12 Correlation between taqman and BiKE\\2009-05-12 statistical metadata.txt"

meta_file<-t(read.table(meta_file_and_path,sep="\t",row.names=1,header=TRUE))

initial_exprs<-read.table(expressiondata_file_and_path, row.names=1,header=TRUE,sep="\t",skip=1)
initial_exprs<-t(initial_exprs)

experimentData <- new("MIAME", name = "Lasse Folkersen", lab = "CMM, KI", contact = "lasse.folkersen@ki.se", title = "BiKE batch VII taqman", abstract = "Basically just an import of raw text.", url = "http://xkcd.com/c242.html", other = list(notes = ""))
expressionset<- new("ExpressionSet", exprs = initial_exprs, experimentData = experimentData, annotation = "probe level annotation")

if(!(all(rownames(meta_file)%in%featureNames(expressionset)) & all(featureNames(expressionset) %in% rownames(meta_file))))stop("Problem with differences between probe level annotation and imported expression data")
notes(expressionset)$probe_level_annotation<-meta_file

all_genes<-featureNames(expressionset)
ec_genes<-c("PPIA","B2M","GAPDH","RPLP0","TBP")
target_genes<-all_genes[!all_genes%in%ec_genes]

ec_combinations<-list()
ec_combinations[[1]]<-"No EC"
found_ec_combinations<-2
for(i in 1:length(ec_genes)){
	ec_combinations_here<-t(combn(ec_genes,i))
	for(j in 1:nrow(ec_combinations_here)){
		ec_combinations[[found_ec_combinations]]<-ec_combinations_here[j,]
		found_ec_combinations<-found_ec_combinations+1
	}
}

print(paste("Found",length(ec_combinations),"possible combinations of the",length(ec_genes),"ec genes"))
normalized_taqman_sets<-list()
for(ec_combination in ec_combinations){
	if(paste(ec_combination,collapse="")!="No EC"){
		name<-paste(ec_combination,collapse=" ")
		key_name<-paste(ec_combination,collapse="_")
		ec_exprs<-exprs(expressionset)[ec_combination,]
		
		calculate_geometric_mean<-function(x){
			geometric_mean_value<-x[1]
			for(i in 2:length(x)){
				geometric_mean_value<-geometric_mean_value*x[i]	
			}
			geometric_mean_value <- geometric_mean_value ** (1 / length(x))
			return(geometric_mean_value)
			
		}
		if(length(ec_combination)>1){
			geometric_means<-apply(ec_exprs,2,calculate_geometric_mean)
		}else{
			geometric_means<-ec_exprs
		}
		
		deltaCT<-exprs(expressionset)[0,]
		for(target_gene in target_genes){
			deltaCT<-rbind(deltaCT,exprs(expressionset)[target_gene,]-geometric_means)		
		}
		rownames(deltaCT)<-target_genes
	}else{
		name<-"No EC"
		key_name<-name
		deltaCT<-exprs(expressionset)[target_genes,]	
	}
	
	deltadeltaCT<-deltaCT[0,]
	for(gene in rownames(deltaCT)){
		mean_value_of_gene<-mean(deltaCT[gene,],na.rm=TRUE)
		deltadeltaCT<-rbind(deltadeltaCT,deltaCT[gene,]-mean_value_of_gene)
	}
	rownames(deltadeltaCT)<-target_genes
	
	twotopowerofnegativedeltadeltaCT<-2**(-deltadeltaCT)
	new_expression<-twotopowerofnegativedeltadeltaCT
	new_expressionset<-expressionset
	exprs(new_expressionset)<-new_expression
	new_expressionset@experimentData@title<-name
	new_expressionset@experimentData@abstract<-paste(new_expressionset@experimentData@abstract,"target_genes have been normalized with",name,"using the delta delta CT method")
	normalized_taqman_sets[[key_name]]<-new_expressionset
}


#getting the array data in shape, cutting it down to only the probeset of interest, and finding where they match in the exon structure.

#LINKINFO: load any expressionset and rename it to array_expressionset
load("Important R-images and cel files\\2008-10-01 total bike reimport.rdata")
array_expressionset<-bike_plaque_hgu133plus2

library(hgu133plus2.db)

probesets_of_interest<-as.character(revmap(hgu133plus2SYMBOL)[all_genes])


print(paste("Getting ready to make",length(probesets_of_interest)*length(normalized_taqman_sets),"plots"))
exprs(array_expressionset)<-exprs(array_expressionset)[probesets_of_interest,]
library(Biostrings)
library(hgu133plus2probe)


probe_level_annotation<-cbind("","","")
colnames(probe_level_annotation)<-c("probeset_name","probe_name","sequence")
probe_level_annotation<-probe_level_annotation[0,]
notes(array_expressionset)$probe_level_annotation<-probe_level_annotation

exon_position<-list()


#LINKINFO: Folders with FASTA formatted sequences named [genesymbol].fasta. The genomic_dir should contain the fasta sequences as downloaded
#from genome.ucsc.edu, specifying DNA and "split file per region" to get a file with only exons.
mrna_dir<-"C:/Documents and Settings/lasfol/My Documents/Bioinformatics/2008-05-29 General gene scan/mrna/"
genomic_dir<-"C:/Documents and Settings/lasfol/My Documents/Bioinformatics/2008-05-29 General gene scan/genomic/"

#Checking to see that they all exists
for(gene in unique(names(probesets_of_interest))){
	if(!file.exists(paste(mrna_dir,gene,".fasta",sep="")))print(paste("Did not find mrna sequence for",gene))
	if(!file.exists(paste(genomic_dir,gene,".fasta",sep="")))print(paste("Did not find genomic sequence for",gene))
}
print(paste("Investigating the exon-matching of",length(probesets_of_interest),"probe sets. This can take a while")) 


for(probeset in probesets_of_interest){
	print(probeset)
	probeset_sorting_vector<-as.data.frame(hgu133plus2probe)[,"Probe.Set.Name"]%in%probeset
	sequences<-as.data.frame(hgu133plus2probe)[probeset_sorting_vector,"sequence"]
	
	gene<-as.character(hgu133plus2SYMBOL[probeset])
	
	mrna_fasta_path<-paste(mrna_dir,gene,".fasta",sep="")
	genomic_fasta_path<-paste(genomic_dir,gene,".fasta",sep="")
	mrnasequence<-readFASTA(mrna_fasta_path,strip.desc=FALSE)
	dnasequence<-readFASTA(genomic_fasta_path,strip.desc=FALSE)
	
	exons_with_hits<-vector()
	for(sequence in sequences){
		for(exon_number in 1:length(dnasequence)){
			forward_sense<-matchPattern(DNAString(sequence),DNAString(dnasequence[[exon_number]]$seq))@start
			reverse_sense<-matchPattern(reverse(DNAString(sequence)),DNAString(dnasequence[[exon_number]]$seq))@start
			forward_antisense<-matchPattern(complement(DNAString(sequence)),DNAString(dnasequence[[exon_number]]$seq))@start
			reverse_antisense<-matchPattern(complement(reverse(DNAString(sequence))),DNAString(dnasequence[[exon_number]]$seq))@start
			if(length(c(forward_sense,reverse_sense,forward_antisense,reverse_antisense))>0){
				exons_with_hits<-c(exons_with_hits,exon_number)	
			}
			
			
		}
	}
	
	exons_with_hits<-unique(exons_with_hits)
	
	if(length(exons_with_hits)>0){
		exon_position[[probeset]]<-paste(exons_with_hits,collapse=" ")
	}else{
		exon_position[[probeset]]<-"Unknown"
	}
	
}


probe_level_annotation<-cbind(unlist(exon_position),names(exon_position))
probe_level_annotation<-cbind(probe_level_annotation,as.character(hgu133plus2SYMBOL[rownames(probe_level_annotation)])[rownames(probe_level_annotation)])
colnames(probe_level_annotation)<-c("Exons","probesetid","gene name")
notes(array_expressionset)$probe_level_annotation<-probe_level_annotation
notes(array_expressionset)[names(notes(array_expressionset))[!names(notes(array_expressionset))%in%"probe_level_annotation"]]<-NULL


correlation_matrices<-list()
for(taqman_gene_name in target_genes){
	
	probeset_names<-probesets_of_interest[names(probesets_of_interest)==taqman_gene_name]
	
	max_y<-length(probeset_names)
	max_x<-length(normalized_taqman_sets)
	number_of_plots<-max_y*max_x
	x_axis_position <- 0 #changes with normalization
	y_axis_position <- 0 #changes with probeset
	
	
	pdf(height=6*max_y,width=6*max_x,file=paste("2009-07-23 correlation plots for ",taqman_gene_name,".pdf",sep=""))
	
	layout(matrix(1:number_of_plots,ncol=max_x,byrow = TRUE))
	
	
	
	print(paste("For the gene",taqman_gene_name,"the",length(probeset_names),"probeset(s):",paste(probeset_names,collapse=", "),"are now investigated")) 
	
	correlation_matrix<-matrix(nrow=length(probeset_names),ncol=length(normalized_taqman_sets),byrow = TRUE)
	rownames(correlation_matrix)<-probeset_names
	colnames(correlation_matrix)<-names(normalized_taqman_sets)
	
	
	for(probeset in probeset_names){
		x_axis_position <- 0
		y_axis_position <- y_axis_position + 1
		
		for(taqman_normalization_name in names(normalized_taqman_sets)){
			taqman_normalization<-normalized_taqman_sets[[taqman_normalization_name]]
			x_axis_position <- x_axis_position + 1
			
			taqman_data<-exprs(taqman_normalization)[taqman_gene_name,]
			array_data<-exprs(array_expressionset)[probeset,]
			
			taqman_data<-taqman_data[names(taqman_data)%in%names(array_data)]
			array_data<-array_data[names(array_data)%in%names(taqman_data)]
			
			array_data<-array_data[names(taqman_data)]
			
			probeset_location<-notes(array_expressionset)$probe_level_annotation[probeset,"Exons"]
			taqman_location<-notes(taqman_normalization)$probe_level_annotation[taqman_gene_name,"Exons"]
			
			
			correlation_matrix[probeset,taqman_normalization_name]<-cor.test(array_data,taqman_data)$estimate
			
			plot(
					taqman_data,
					array_data,
					main=paste(taqman_gene_name,"/",probeset,". Normalized with ",taqman_normalization@experimentData@title,sep=""),
			)
			
			mtext(paste("affy probeset",probeset,"from",array_expressionset@experimentData@title,"found in exon(s):",paste(probeset_location,collapse=", ")),padj=-1.3,cex=0.7,adj=0)
			mtext(paste("taqman probe",taqman_gene_name,"from batch VII found in exon(s):",paste(taqman_location,collapse=", ")),padj=0,cex=0.7,adj=0)
			
			mtext(paste("Pearson correlation coefficent",signif(correlation_matrix[probeset,taqman_normalization_name],3)),padj=2,cex=0.7)
			
			
		}
	}
	correlation_matrices[[taqman_gene_name]]<-correlation_matrix
	dev.off()
}


summary_file<-file("2009-07-23 normalization summary file.txt","w")
for(correlation_matrix_name in names(correlation_matrices)){
	writeLines(paste("For",correlation_matrix_name),con=summary_file)
	
	correlation_matrix<-correlation_matrices[[correlation_matrix_name]]
	writeLines(paste("The taqman probe of",correlation_matrix_name,"matches in the following exon(s):",notes(normalized_taqman_sets[[1]])$probe_level_annotation[correlation_matrix_name,"Exons"]),con=summary_file)	
	if(nrow(correlation_matrix)==1){
		writeLines(paste(correlation_matrix_name,"has",nrow(correlation_matrix),"probe set:",rownames(correlation_matrix)),con=summary_file)
		overall_probeset<-apply(correlation_matrix,1,mean)
		writeLines(paste("This probeset has a mean correlation (considering all normalizations) of",signif(overall_probeset,3),"and matches in the following exon(s):",notes(array_expressionset)$probe_level_annotation[names(overall_probeset),"Exons"]),con=summary_file)	
		best_normalization<-correlation_matrix[rownames(correlation_matrix),][order(correlation_matrix[rownames(correlation_matrix),],decreasing=TRUE)[1]]
		writeLines(paste("The single best normalization for this probeset is",names(best_normalization),"with",signif(best_normalization,3)),con=summary_file)
		
	}else{
		writeLines(paste(correlation_matrix_name,"has",nrow(correlation_matrix),"probe sets:",paste(rownames(correlation_matrix),collapse=", ")),con=summary_file)
		overall_probeset<-apply(correlation_matrix,1,mean)
		best_overall_probeset<-overall_probeset[order(overall_probeset,decreasing=TRUE)[1]]
		writeLines(paste("The probeset with the best mean correlation (considering all normalizations) is",names(best_overall_probeset),"with",signif(best_overall_probeset,3),"- this probeset matches in the following exon(s):",notes(array_expressionset)$probe_level_annotation[names(best_overall_probeset),"Exons"]),con=summary_file)
		
		best_normalization<-correlation_matrix[names(best_overall_probeset),][order(correlation_matrix[names(best_overall_probeset),],decreasing=TRUE)[1]]
		
		
		
		if(max(correlation_matrix)>best_normalization){
			for(i in 1:ncol(correlation_matrix)){
				if(max(correlation_matrix)%in%correlation_matrix[,i]){
					best_single_normalization_type<-colnames(correlation_matrix)[i]
				}
			}
			for(i in 1:nrow(correlation_matrix)){
				if(max(correlation_matrix)%in%correlation_matrix[i,]){
					best_single_normalization_probeset<-rownames(correlation_matrix)[i]
				}
			}
			writeLines(paste("The single best normalization for this probeset is",names(best_normalization),"with",signif(best_normalization,3)),con=summary_file)
			writeLines(paste("However, the single best normalization of all probesets is",best_single_normalization_type,"for probeset",best_single_normalization_probeset,"which is",signif(max(correlation_matrix),3)),con=summary_file)
		}else{
			writeLines(paste("The single best normalization for this probeset is",names(best_normalization),"with",signif(best_normalization,3),"- this is the best of all correlations for this gene"),con=summary_file)
			
		}
		
	}
	writeLines(paste(""),con=summary_file)
}
close(summary_file)


summary_file<-file("2009-07-23 exon matching.txt","w")
print("Exons matching")
for(target_gene in target_genes){
	taqman_exon<-notes(normalized_taqman_sets[[1]])$probe_level_annotation[target_gene,"Exons"]
	if(taqman_exon=="")taqman_exon<-"(unknown)"
	probesetids<-notes(array_expressionset)$probe_level_annotation[notes(array_expressionset)$probe_level_annotation[,"gene name"]%in%target_gene,"probesetid"]
	writeLines(paste("The taqman probe for ",target_gene," matches in ",taqman_exon,". The ",length(probesetids)," probesetid(s) matches in: (",paste(notes(array_expressionset)$probe_level_annotation[probesetids,"Exons"],collapse=") and ("),")",sep=""),con=summary_file)
}
close(summary_file)


#naively summing up probesets in per gene probesets

pergene_expression_arrray<-exprs(array_expressionset)[0,]
for(target_gene in target_genes){
	probesetids<-notes(array_expressionset)$probe_level_annotation[notes(array_expressionset)$probe_level_annotation[,"gene name"]%in%target_gene,"probesetid"]
	if(length(probesetids)>1){
		pergene_expression<-apply(exprs(array_expressionset)[probesetids,],2,mean)
	}else{
		pergene_expression<-exprs(array_expressionset)[probesetids,]
	}
	pergene_expression_arrray<-rbind(pergene_expression_arrray,pergene_expression)
}
rownames(pergene_expression_arrray)<-target_genes
array_expressionset_summed_up_probesets<-array_expressionset
exprs(array_expressionset_summed_up_probesets)<-pergene_expression_arrray


correlation_matrix<-matrix(ncol=length(normalized_taqman_sets),nrow=length(featureNames(array_expressionset_summed_up_probesets)))
colnames(correlation_matrix)<-names(normalized_taqman_sets)
rownames(correlation_matrix)<-featureNames(array_expressionset_summed_up_probesets)
for(normalized_taqman_set_name in names(normalized_taqman_sets)){
	normalization_set<-normalized_taqman_sets[[normalized_taqman_set_name]]
	for(target_gene in featureNames(array_expressionset_summed_up_probesets)){
		
		array_data<-exprs(array_expressionset_summed_up_probesets)[target_gene,]
		taqman_data<-exprs(normalization_set)[target_gene,]
		taqman_data<-taqman_data[names(taqman_data)%in%names(array_data)]
		array_data<-array_data[names(array_data)%in%names(taqman_data)]
		array_data<-array_data[names(taqman_data)]
		correlation_matrix[target_gene,normalized_taqman_set_name]<-(cor.test(array_data,taqman_data)$estimate)
	}	
}

correlation_matrix<-correlation_matrix[,order(apply(correlation_matrix,2,mean),decreasing=TRUE)]

correlation_matrix<-correlation_matrix[order(apply(correlation_matrix,1,mean),decreasing=FALSE),]

mean_per_gene<-apply(correlation_matrix,1,mean)
correlation_matrix<-cbind(correlation_matrix,mean_per_gene)
mean_per_normalization<-apply(correlation_matrix,2,mean)
correlation_matrix<-rbind(mean_per_normalization,correlation_matrix)


pdf(width=ncol(correlation_matrix)*0.5,height=nrow(correlation_matrix)*0.75,file="2009-07-23 all taqman genes - correlation to array data.pdf")
frame()
left_frame<-5
top_frame<-5
bottom_frame<-3
plot.window(xlim=c(0,ncol(correlation_matrix)+left_frame),ylim=c(0,nrow(correlation_matrix)+top_frame+bottom_frame))
library(RColorBrewer)
positive_colour_scale<-brewer.pal(9,"Blues")
negative_colour_scale<-brewer.pal(9,"Reds")
negative_colour_scale<-negative_colour_scale[length(negative_colour_scale):1]
colour_scale<-c(negative_colour_scale,positive_colour_scale)
bins<-seq(-1,1,2/length(colour_scale))
one_plot_size<-ncol(correlation_matrix)
for(i in 1:length(colour_scale)){
	x1<-(i-1) * (one_plot_size / length(colour_scale))+left_frame
	x2<-(i) * (one_plot_size / length(colour_scale))+left_frame	
	lines(x=c(x1,x2),y=c(0,0),col=colour_scale[i],lwd=4)
}
text(x=one_plot_size * 0.01 ,y=one_plot_size/25,label="Correlation coefficent:",cex=0.7,adj=0)
for(i in seq(-1,1,0.5)){
	x<- i * one_plot_size * 0.5 + one_plot_size/2 +  left_frame
	text(x=x,y=one_plot_size/50,label=i,cex=0.7)	
}

for(x in ncol(correlation_matrix):1){
	normalization_name<-colnames(correlation_matrix)[x]
	text(y=nrow(correlation_matrix)+top_frame/3+bottom_frame,x=x+left_frame,colnames(correlation_matrix)[x],srt=90,cex=0.5,adj=0)
	
	
	for(y in 1:nrow(correlation_matrix)){
		target_gene<-rownames(correlation_matrix)[y]
		bin_no_here<-sum(bins<correlation_matrix[target_gene,normalization_name])
		colour_here<-colour_scale[bin_no_here]
		points(x=x+left_frame,y=y+bottom_frame,col=colour_here,pch=15,cex=5)
		text(x=x+left_frame,y=y+bottom_frame,paste(signif(correlation_matrix[target_gene,normalization_name],2)),col="black",cex=0.5)
		if(x == 1){
			text(y=y+bottom_frame,x=0,rownames(correlation_matrix)[y],cex=0.5,adj=0)		
		}
		
	}
}
dev.off()


save("array_expressionset","normalized_taqman_sets",file="saved_stuff.rdata")
rm(list=ls())


# 
# attachment as supplementary. The goal of this script is to create a per-targetgene plots that can plot the correlation of 
# (array) probes and taqmanprobes as a function of location on gene
#
# Author: Lasse
###############################################################################
library(Biobase)
library(hgu133plus2.db)
library(Biostrings)
library(hgu133plus2probe)
library(matchprobes)

load("saved_stuff.rdata")


all_genes<-featureNames(normalized_taqman_sets[["No EC"]])
ec_genes<-c("PPIA","B2M","GAPDH","RPLP0","TBP")
#target_genes<-all_genes[!all_genes%in%ec_genes]
target_genes<-c("EDNRA","TBXAS1","ALOX15B","IGFBP1","CD36","LOX","FABP4","TNFSF9","IGF1R","TNFSF4","ADIPOR2","ALOX12","EDNRB","IGF1","ADIPOR1")


probesets_of_interest<-unlist(as.list(revmap(hgu133plus2SYMBOL)[target_genes]))
library(GeneRegionScan)

#LINKINFO: the second argument points to a directory with cel files (the same as has been worked with previously). The cdfPath argument 
#points to a directory with the cdf file for hgu133plus2 as downloaded from www.affymetrix.com. Depending on you GeneRegionScan installation 
#you might also need arguments specifying a path to Affymetrix Power Tools
expressionset<-getLocalProbeIntensities(probesets_of_interest,"C:/Documents and Settings/lasfol/My Documents/Only local/Cels/bike_plaque_hgu133plus2","hgu133plus2",cdfPath="C:/Documents and Settings/lasfol/My Documents/Only local/annotation/hgu133plus2/HG-U133_Plus_2.cdf")

#LINKINFO: The covdesc.txt is a file with two columns for use in translation of sampleNames. One column "apt_ID" basically contains the 
#output of sampleNames(expressionset) as it is now. The other column "Patient_ID" contains the ID numbers of each sample as it is also 
#used in taqman analysis 
target_gene_expressionset<-translateSampleNames(expressionset,"C:/Documents and Settings/lasfol/My Documents/Only local/Cels/bike_plaque_hgu133plus2/covdesc.txt",from="apt_ID",to="Patient_ID")


target_gene_expressionset@experimentData@abstract<-"Made with Ge. The probesets originally fed in are basically the ones corresponding to genesymbols in 'target_genes'. Names with fun_translate_sample_names_20080924."


#LINKINFO: Folders with FASTA formatted sequences named [genesymbol].fasta. The genomic_dir should contain the fasta sequences as downloaded
#from genome.ucsc.edu, specifying DNA and "split file per region" to get a file with only exons.
genomic_folder<-"C:/Documents and Settings/lasfol/My Documents/Bioinformatics/2008-05-29 General gene scan/genomic/"
mrna_folder<-"C:/Documents and Settings/lasfol/My Documents/Bioinformatics/2008-05-29 General gene scan/mrna/"


#####IMPORTANT
#changes to do in function plotOnGene from GeneRegionScan:
#ylab = "expression",   ->  ylab="Pearson correlation coefficient",
#main = paste("Expression of probes"),    ->   main = paste("Correlation of array probes and taqman"),
#xlab = "bp",     ->     xlab = "",
#if (summary_type == "dots") mtext("Each dot represents a sample at the given location",padj=-0.2,cex=0.7)    ->    if(summary_type=="dots")mtext("Each dot represents correlation to taqman of an array probe at the given location",padj=-0.2,cex=0.7)
#comment out:  mtext(paste("The data is taken from the data set:",experimentData(expressionset)@title),padj=2.2,cex=0.7)
#insert five lines above, just in front of plot default:    ylim<-c(0,1)


normalization<-"RPLP0_TBP"


correlation_matrix<-matrix(ncol=length(target_genes),nrow=nrow(target_gene_expressionset))
rownames(correlation_matrix)<-featureNames(target_gene_expressionset)
colnames(correlation_matrix)<-target_genes

for(target_gene in target_genes){
	print(target_gene)
	#idea: change the expressionset, so that instead of expression levels it shows correlation levels
	taqman_data<-exprs(normalized_taqman_sets[[normalization]])[target_gene,]
	array_data<-exprs(target_gene_expressionset)
	samples_of_interest<-intersect(names(taqman_data),sampleNames(target_gene_expressionset))
	array_data<-array_data[,colnames(array_data)%in%samples_of_interest]
	taqman_data<-taqman_data[names(taqman_data)%in%samples_of_interest]
	taqman_data<-taqman_data[colnames(array_data)]
	length(taqman_data)==ncol(array_data)
	correlation_test<-function(x,taqman_data){
		cor.test(x,taqman_data)$estimate
	}
	correlation_matrix[,target_gene]<-apply(array_data,1,correlation_test,taqman_data=taqman_data)
}


correlation_expressionset<-target_gene_expressionset
exprs(correlation_expressionset)<-correlation_matrix
pData(correlation_expressionset)<-pData(target_gene_expressionset)[1:ncol(exprs(correlation_expressionset)),]
rownames(pData(correlation_expressionset))<-colnames(exprs(correlation_expressionset))
library(RColorBrewer)
colour_scale<-brewer.pal(9,"Set1")

library(hgu133plus2.db)
probesets_of_interest_sorting_vector<-as.list(hgu133plus2SYMBOL)%in%target_genes
probesets_of_interest<-unlist(as.list(hgu133plus2SYMBOL)[probesets_of_interest_sorting_vector])

library(hgu133plus2probe)
sorting_vector<-as.data.frame(hgu133plus2probe)[,"Probe.Set.Name"]%in%names(probesets_of_interest)
probedata<-as.data.frame(hgu133plus2probe)[sorting_vector,]

pdf(width=6,height=6,file=paste("2008-12-04 correlation of array probes and taqman for ",normalization,".pdf",sep=""))

for(target_gene in target_genes){
	taqman_exon_string<-notes(normalized_taqman_sets[[normalization]])$probe_level_annotation[target_gene,"Exons"]
	if(taqman_exon_string=="Unknown"){
		exon_vector<-NULL
	}else{
		number_of_exons<-nchar(taqman_exon_string)/2+0.5
		exon_vector<-vector()
		for(i in 1:number_of_exons){
			exon_vector<-c(exon_vector,as.numeric(substr(taqman_exon_string,(i-0.5)*2,(i-0.5)*2)))		
		}
	}
	genomic_path<-paste(genomic_folder,target_gene,".fasta",sep="")
	mrna_path<-paste(mrna_folder,target_gene,".fasta",sep="")
	
	genomic_seq<-readFASTA(genomic_path,strip.desc=FALSE)
	mrna_seq<-readFASTA(mrna_path,strip.desc=FALSE)
	
	temp_expressionset<-correlation_expressionset
	exprs(temp_expressionset)<-as.matrix(exprs(correlation_expressionset)[,target_gene])
	colnames(exprs(temp_expressionset))<-target_gene
	pData(temp_expressionset)<-pData(correlation_expressionset)[target_gene,]
	temp_expressionset@experimentData@title<-"BiKE taqman measurements AND probe level extraction of plaque hgu133plus2 arrays in BiKE"
	position_vector_output<-vector()
	
#	plotOnGene(temp_expressionset,mrna_seq,summaryType="dots",directions="matchForwardSense") 
#	[!]
	load("Important R-images and cel files/2009-02-17 myfunctions.rdata")
	correlation_plotOnGene(temp_expressionset,mrna_seq, summaryType="dots")
	
	
	exonStructure(mrna_seq,genomic_seq)
	
	if(!is.null(exon_vector)){
		for(i in 1:length(exon_vector)){
			match<-matchPattern(DNAString(genomic_seq[[exon_vector[i]]]$seq),DNAString(mrna_seq[[1]]$seq), max.mismatch = 4)
			lines(x=c(match@start,match@width + match@start),y=c(0.1,0.1),lwd=2)
			if(i==length(exon_vector)){
				text("taqman exon",x=match@width + match@start,y=0.12,adj=0,cex=0.5)
			}
		}
	}
	probeset_of_interest_here<-names(probesets_of_interest)[probesets_of_interest%in%target_gene]
	number_of_probes_total<-sum(probedata[,"Probe.Set.Name"]%in%probeset_of_interest_here)
	
	probe<-XStringViews(pData(featureData(correlation_expressionset))[,"sequence"],"DNAString")
	directions<-c("match_forward_sense","match_forward_antisense","match_reverse_sense","match_reverse_antisense")
	if("match_forward_sense"%in%directions)match_forward_sense<-matchprobes(mrna_seq,probe,probepos=TRUE)	
	if("match_forward_antisense"%in%directions)match_forward_antisense<-matchprobes(mrna_seq,complement(probe),probepos=TRUE)
	if("match_reverse_sense"%in%directions)match_reverse_sense<-matchprobes(mrna_seq,reverse(probe),probepos=TRUE)
	if("match_reverse_antisense"%in%directions)match_reverse_antisense<-matchprobes(mrna_seq,reverse(complement(probe)),probepos=TRUE)
	
	position_vector<-vector()
	probeid<-vector()
	
	for(match_direction_name in directions){
		match_direction<-get(match_direction_name)
		position_vector<-c(position_vector,match_direction$pos[[1]])
		probeid<-c(probeid,	rownames(pData(featureData(correlation_expressionset)))[match_direction$match[[1]]])
	}
	
	probesets<-pData(featureData(correlation_expressionset))[probeid,"probeset_name"]
	names(probesets)<-probeid
	for(probeset in unique(probesets)){
		all_probes_in_set<-names(probesets[probesets%in%probeset])
		
		naming_probe<-all_probes_in_set[round(length(all_probes_in_set)/2)+1]
		x_text_pos<-position_vector[probeid%in%naming_probe]
		y_text_pos<-exprs(correlation_expressionset)[naming_probe,target_gene]
		text(probeset,x=x_text_pos,y=y_text_pos,cex=0.5,col="grey")
		
	}
	
	probesets_not_found<-probeset_of_interest_here[!probeset_of_interest_here%in%unique(probesets)]
	
	
	mean_correlations<-vector()
	for(probeset in probeset_of_interest_here){
		probes_in_probeset<-rownames(pData(featureData(correlation_expressionset))[pData(featureData(correlation_expressionset))[,"probeset_name"]%in%probeset,])
		mean_correlation_for_probeset<-mean(exprs(correlation_expressionset)[probes_in_probeset,target_gene])
		mean_correlations<-c(mean_correlations,signif(mean_correlation_for_probeset,3))
	}
	names(mean_correlations)<-probeset_of_interest_here
	
	
	paste(paste(paste(unique(probesets)),": ",paste(mean_correlations[unique(probesets)]),sep=""),collapse=" ")
	mtext(paste("Found",length(unique(probesets)),"probesets with mean correlation coefficient(s):",paste(paste(paste(unique(probesets)),": ",paste(mean_correlations[unique(probesets)]),sep=""),collapse="   ")),side=1,padj=8,cex=0.5)	
	if(length(probesets_not_found)>0){
		mtext(paste(length(probesets_not_found),"probesets did not match in the given mRNA. They had mean correlation coefficient(s):",paste(paste(paste(probesets_not_found),": ",paste(mean_correlations[probesets_not_found]),sep=""),collapse="   ")),side=1,padj=10,cex=0.5)
	}else{
		mtext("Found all probesets",side=1,padj=10,cex=0.5)
	}
	
	
	
	mtext(paste("Number of taqman replicate measurements with CV above threshold:",notes(normalized_taqman_sets[[normalization]])$probe_level_annotation[target_gene,"number_of_CV_above_threshold"]),side=1,padj=12,cex=0.5)
	
}

dev.off()


#This is needed because we use the probe sequences obtained.
save("target_gene_expressionset",file="some_more_saved_stuff.rdata")


rm(list=ls())
# 
# attachment as supplementary. The goal of this script is to create a per-targetgene plots that can plot the correlation of 
# (array) probesets and taqmanprobes as a function of location on gene
# It is very much the same as the previous, with the exception that it uses probeset values instead of probe values.
#
# Author: Lasse
###############################################################################

library(hgu133plus2.db)
library(Biostrings)
library(hgu133plus2probe)
library(matchprobes)
library(GeneRegionScan)

load("saved_stuff.rdata")
load("some_more_saved_stuff.rdata")
all_genes<-featureNames(normalized_taqman_sets[["No EC"]])
ec_genes<-c("PPIA","B2M","GAPDH","RPLP0","TBP")
sort(c(ec_genes))
#target_genes<-all_genes[!all_genes%in%ec_genes]
target_genes<-c("EDNRA","TBXAS1","ALOX15B","IGFBP1","CD36","LOX","FABP4","TNFSF9","IGF1R","TNFSF4","ADIPOR2","ALOX12","EDNRB","IGF1","ADIPOR1")

probesets_of_interest<-unlist(as.list(revmap(hgu133plus2SYMBOL)[target_genes]))

#LINKINFO: load any expressionset and rename it to array_expressionset
# Here we subset it to only contain the probesets of interest + remove some other expressionsets not of interest here.
load("Important R-images and cel files\\2008-10-01 total bike reimport.rdata")
exprs(bike_plaque_hgu133plus2)<-exprs(bike_plaque_hgu133plus2)[probesets_of_interest,]
array_expressionset<-bike_plaque_hgu133plus2
rm("bike_cpt","bike_edta","bike_plaque_hgu133a","bike_plaque_hgu133plus2") 


sampleNames(target_gene_expressionset)==sampleNames(array_expressionset)

new_exprs<-matrix(nrow=nrow(exprs(target_gene_expressionset)),ncol=ncol(exprs(target_gene_expressionset)))
colnames(new_exprs)<-colnames(exprs(target_gene_expressionset))
rownames(new_exprs)<-rownames(exprs(target_gene_expressionset))
#new_featurename<-featureNames(target_gene_expressionset)[13]
for(new_featurename in featureNames(target_gene_expressionset)){
	probeset_name<-pData(featureData(target_gene_expressionset))[new_featurename,"probeset_name"]
	new_exprs[new_featurename,]<-exprs(array_expressionset)[probeset_name,]
}	
exprs(target_gene_expressionset)<-new_exprs
rm(array_expressionset)

#LINKINFO: Folders with FASTA formatted sequences named [genesymbol].fasta. The genomic_dir should contain the fasta sequences as downloaded
#from genome.ucsc.edu, specifying DNA and "split file per region" to get a file with only exons.
genomic_folder<-"C:/Documents and Settings/lasfol/My Documents/Bioinformatics/2008-05-29 General gene scan/genomic/"
mrna_folder<-"C:/Documents and Settings/lasfol/My Documents/Bioinformatics/2008-05-29 General gene scan/mrna/"


#####IMPORTANT
#changes to do in MyFunctions plot_on_gene:
#ylab="expression",   ->  ylab="Pearson correlation coefficient",
#main=paste("Expression of probes"),    ->   main=paste("Correlation of array probes and taqman"),
#xlab="bp",     ->     xlab="",
#if(summary_type=="dots")mtext("Each dot represents a sample at the given location",padj=-0.2,cex=0.7)    ->    if(summary_type=="dots")mtext("Each dot represents correlation to taqman of an array probe at the given location",padj=-0.2,cex=0.7)
#comment out:  mtext(paste("The data is taken from the data set:",experimentData(expressionset)@title),padj=2.2,cex=0.7)
#insert five lines above, just in front of plot default:    ylim<-c(0,1)


normalization<-"RPLP0_TBP"


correlation_matrix<-matrix(ncol=length(target_genes),nrow=nrow(target_gene_expressionset))
rownames(correlation_matrix)<-featureNames(target_gene_expressionset)
colnames(correlation_matrix)<-target_genes

for(target_gene in target_genes){
	print(target_gene)
	#idea: change the expressionset, so that instead of expression levels it shows correlation levels
	taqman_data<-exprs(normalized_taqman_sets[[normalization]])[target_gene,]
	array_data<-exprs(target_gene_expressionset)
	samples_of_interest<-intersect(names(taqman_data),sampleNames(target_gene_expressionset))
	array_data<-array_data[,colnames(array_data)%in%samples_of_interest]
	taqman_data<-taqman_data[names(taqman_data)%in%samples_of_interest]
	taqman_data<-taqman_data[colnames(array_data)]
	length(taqman_data)==ncol(array_data)
	correlation_test<-function(x,taqman_data){
		cor.test(x,taqman_data)$estimate
	}
	correlation_matrix[,target_gene]<-apply(array_data,1,correlation_test,taqman_data=taqman_data)
}


correlation_expressionset<-target_gene_expressionset
exprs(correlation_expressionset)<-correlation_matrix
pData(correlation_expressionset)<-pData(target_gene_expressionset)[1:ncol(exprs(correlation_expressionset)),]
rownames(pData(correlation_expressionset))<-colnames(exprs(correlation_expressionset))
library(RColorBrewer)
colour_scale<-brewer.pal(9,"Set1")

library(hgu133plus2.db)
probesets_of_interest_sorting_vector<-as.list(hgu133plus2SYMBOL)%in%target_genes
probesets_of_interest<-unlist(as.list(hgu133plus2SYMBOL)[probesets_of_interest_sorting_vector])

library(hgu133plus2probe)
sorting_vector<-as.data.frame(hgu133plus2probe)[,"Probe.Set.Name"]%in%names(probesets_of_interest)
probedata<-as.data.frame(hgu133plus2probe)[sorting_vector,]


pdf(width=6,height=6,file=paste("2008-12-04 correlation of array probeset and taqman for ",normalization,".pdf",sep=""))

for(target_gene in target_genes){
	taqman_exon_string<-notes(normalized_taqman_sets[[normalization]])$probe_level_annotation[target_gene,"Exons"]
	if(taqman_exon_string=="Unknown"){
		exon_vector<-NULL
	}else{
		number_of_exons<-nchar(taqman_exon_string)/2+0.5
		exon_vector<-vector()
		for(i in 1:number_of_exons){
			exon_vector<-c(exon_vector,as.numeric(substr(taqman_exon_string,(i-0.5)*2,(i-0.5)*2)))		
		}
	}
	genomic_path<-paste(genomic_folder,target_gene,".fasta",sep="")
	mrna_path<-paste(mrna_folder,target_gene,".fasta",sep="")
	
	genomic_seq<-readFASTA(genomic_path,strip.desc=FALSE)
	mrna_seq<-readFASTA(mrna_path,strip.desc=FALSE)
	
	temp_expressionset<-correlation_expressionset
	exprs(temp_expressionset)<-as.matrix(exprs(correlation_expressionset)[,target_gene])
	colnames(exprs(temp_expressionset))<-target_gene
	pData(temp_expressionset)<-pData(correlation_expressionset)[target_gene,]
	temp_expressionset@experimentData@title<-"BiKE taqman measurements AND probe level extraction of plaque hgu133plus2 arrays in BiKE"
	position_vector_output<-vector()
	
	
	
	
	plotOnGene(temp_expressionset,mrna_seq,summaryType="dots",directions="matchForwardSense") 
#	[!]
#	load("Important R-images and cel files/2009-02-17 myfunctions.rdata")
#	correlation_plotOnGene(temp_expressionset,mrna_seq, summaryType="dots",directions="matchForwardSense")
	
	exonStructure(mrna_seq,genomic_seq)
	
	if(!is.null(exon_vector)){
		for(i in 1:length(exon_vector)){
			match<-matchPattern(DNAString(genomic_seq[[exon_vector[i]]]$seq),DNAString(mrna_seq[[1]]$seq), max.mismatch = 4)
			lines(x=c(match@start,match@width + match@start),y=c(0.1,0.1),lwd=2)
			if(i==length(exon_vector)){
				text("taqman exon",x=match@width + match@start,y=0.12,adj=0,cex=0.5)
			}
		}
	}
	probeset_of_interest_here<-names(probesets_of_interest)[probesets_of_interest%in%target_gene]
	number_of_probes_total<-sum(probedata[,"Probe.Set.Name"]%in%probeset_of_interest_here)
	
	probe<-XStringViews(pData(featureData(correlation_expressionset))[,"sequence"],"DNAString")
	directions<-c("match_forward_sense","match_forward_antisense","match_reverse_sense","match_reverse_antisense")
	if("match_forward_sense"%in%directions)match_forward_sense<-matchprobes(mrna_seq,probe,probepos=TRUE)	
	if("match_forward_antisense"%in%directions)match_forward_antisense<-matchprobes(mrna_seq,complement(probe),probepos=TRUE)
	if("match_reverse_sense"%in%directions)match_reverse_sense<-matchprobes(mrna_seq,reverse(probe),probepos=TRUE)
	if("match_reverse_antisense"%in%directions)match_reverse_antisense<-matchprobes(mrna_seq,reverse(complement(probe)),probepos=TRUE)
	
	position_vector<-vector()
	probeid<-vector()
	
	for(match_direction_name in directions){
		match_direction<-get(match_direction_name)
		position_vector<-c(position_vector,match_direction$pos[[1]])
		probeid<-c(probeid,	rownames(pData(featureData(correlation_expressionset)))[match_direction$match[[1]]])
	}
	
	probesets<-pData(featureData(correlation_expressionset))[probeid,"probeset_name"]
	names(probesets)<-probeid
	for(probeset in unique(probesets)){
		all_probes_in_set<-names(probesets[probesets%in%probeset])
		
		naming_probe<-all_probes_in_set[round(length(all_probes_in_set)/2)+1]
		x_text_pos<-position_vector[probeid%in%naming_probe]
		y_text_pos<-exprs(correlation_expressionset)[naming_probe,target_gene]
		text(probeset,x=x_text_pos,y=y_text_pos,cex=0.5,col="grey")
		
	}
	
	probesets_not_found<-probeset_of_interest_here[!probeset_of_interest_here%in%unique(probesets)]
	
	
	mean_correlations<-vector()
	for(probeset in probeset_of_interest_here){
		probes_in_probeset<-rownames(pData(featureData(correlation_expressionset))[pData(featureData(correlation_expressionset))[,"probeset_name"]%in%probeset,])
		mean_correlation_for_probeset<-mean(exprs(correlation_expressionset)[probes_in_probeset,target_gene])
		mean_correlations<-c(mean_correlations,signif(mean_correlation_for_probeset,3))
	}
	names(mean_correlations)<-probeset_of_interest_here
	
	
	paste(paste(paste(unique(probesets)),": ",paste(mean_correlations[unique(probesets)]),sep=""),collapse=" ")
	mtext(paste("Found",length(unique(probesets)),"probesets with correlation coefficient(s):",paste(paste(paste(unique(probesets)),": ",paste(mean_correlations[unique(probesets)]),sep=""),collapse="   ")),side=1,padj=8,cex=0.5)	
	if(length(probesets_not_found)>0){
		mtext(paste(length(probesets_not_found),"probesets did not match in the given mRNA. They had correlation coefficient(s):",paste(paste(paste(probesets_not_found),": ",paste(mean_correlations[probesets_not_found]),sep=""),collapse="   ")),side=1,padj=10,cex=0.5)
	}else{
		mtext("Found all probesets",side=1,padj=10,cex=0.5)
	}
	
	
	
	mtext(paste("Number of taqman replicate measurements with CV above threshold:",notes(normalized_taqman_sets[[normalization]])$probe_level_annotation[target_gene,"number_of_CV_above_threshold"]),side=1,padj=12,cex=0.5)
	
}

dev.off()


# That's it.

# The scripts were written while developing the GeneRegionScan package in parallel, so the calls to probe_level data are a bit
# inconsistent. Data on probes should be contained in notes(expressionset)$probe_level_annotation or pData(featureData(expressionset)) 
# depending on the method of set creation. The latter is omitted, in the plotOnGene function, since it is found automatically.

# Nonetheless it should work as is.

# You're welcom to write at lasse.folkersen@ki.se if there's any problems.
